# Supplementary material for: 3-(3-Methoxy­benz­yl)-4-(2-methoxy­phen­yl)-1H-1,2,4-triazole-5(4H)-thione
Source: Acta Crystallogr Sect E Struct Rep Online. 2008 Nov 13;64(Pt 12):o2345–6. doi: 10.1107/S1600536808037215 (PMC2959946; doi:10.1107/S1600536808037215)
Supplement: Supplementary file 1 [file e-64-o2345-sup1.cif]

##############################################################################
###                                                                        ###
###        Electronic paper (Acta Crystallographica Section E)             ###
###                                                                        ###
##############################################################################
#                                                                            #
# This CIF contains the data in a paper accepted for publication in Acta     #
# Crystallographica Section E. It conforms to the requirements of Notes      #
# for Authors for Section E, and has been peer reviewed under the auspices   #
# of the IUCr Commission on Journals.                                        #
#                                                                            #
# Full details of the Crystallographic Information File format               #
# are given in the paper "The Crystallographic Information File (CIF):       #
# a New Standard Archive File for Crystallography" by S. R. Hall, F. H.      #
# Allen and I. D. Brown [Acta Cryst. (1991), A47, 655-685].                  #
#                                                                            #
# The current version of the core CIF dictionary is obtainable from          #
# ftp://ftp.iucr.org/pub/cif_core.dic. The current version number is 2.4.    #
#                                                                            #
# Software is freely available for graphical display of the structure(s) in  #
# this CIF.  For information consult the CIF home page http://www.iucr.org/  #
# cif/home.html                                                              #
#                                                                            #
# This file may be used for bona fide research purposes within the           #
# scientific community so long as proper attribution is given to the journal # 
# article from which it was obtained.                                        #
#                                                                            #
##############################################################################
                                             
data_I
_audit_creation_method     SHELXL-97
_chemical_name_systematic
;
3-(3-Methoxybenzyl)-4-(2-methoxyphenyl)-1<i>H</i>-1,2,4-triazole-5(4<i>H</i>)-
thione
;
_chemical_name_common     ?
_chemical_formula_moiety     'C17 H17 N3 O2 S'
_chemical_formula_sum     'C17 H17 N3 O2 S'
_chemical_formula_iupac     'C17 H17 N3 O2 S'
_chemical_formula_weight     327.40
_chemical_melting_point     '469(1)'
_symmetry_cell_setting     Triclinic
_symmetry_space_group_name_H-M     'P -1'
_symmetry_space_group_name_Hall     '-P 1'
loop_
    _symmetry_equiv_pos_as_xyz
    'x, y, z'
    '-x, -y, -z'
_cell_length_a     7.3941(3)
_cell_length_b     10.6459(5)
_cell_length_c     12.1940(8)
_cell_angle_alpha     68.841(5)
_cell_angle_beta     74.317(5)
_cell_angle_gamma     75.187(5)
_cell_volume     848.37(8)
_cell_formula_units_Z     2
_cell_measurement_reflns_used     10808
_cell_measurement_theta_min     1
_cell_measurement_theta_max     27.5
_cell_measurement_temperature     293(2)
_exptl_crystal_description     'plate'
_exptl_crystal_colour     'colourless'
_exptl_crystal_size_max     0.404
_exptl_crystal_size_mid     0.240
_exptl_crystal_size_min     0.151
_exptl_crystal_density_diffrn     1.282
_exptl_crystal_density_meas     ?
_exptl_crystal_density_method     'not measured'
_exptl_crystal_F_000     344
loop_
    _exptl_crystal_face_index_h
    _exptl_crystal_face_index_k
    _exptl_crystal_face_index_l
    _exptl_crystal_face_perp_dist
    1 0 1 0.052
    1 1 1 0.099
    -1 0 -1 0.098
    -1 1 -1 0.120
    0 -1 -1 0.143
    0 0 1 0.058
    1 0 0 0.050
    1 1 -1 0.076
    -1 -1 1 0.041
_exptl_absorpt_coefficient_mu     0.203
_exptl_absorpt_correction_type     'integration'
_exptl_absorpt_process_details     '(Gaussian; Coppens, 1970)'
_exptl_absorpt_correction_T_min     0.946
_exptl_absorpt_correction_T_max     0.983
_diffrn_ambient_temperature     293(2)
_diffrn_radiation_type     MoK\a
_diffrn_radiation_wavelength     0.71073
_diffrn_radiation_source     'fine-focus sealed tube'
_diffrn_radiation_monochromator     graphite
_diffrn_measurement_device_type     'Bruker--Nonius KappaCCD area-detector'
_diffrn_measurement_method     '\f and \w scans to fill the Ewald sphere'
_diffrn_detector_area_resol_mean     9.091
_diffrn_reflns_number     10764
_diffrn_reflns_av_R_equivalents     0.0794
_diffrn_reflns_av_sigmaI/netI     0.0863
_diffrn_reflns_theta_min     1.83
_diffrn_reflns_theta_max     27.49
_diffrn_reflns_theta_full     27.49
_diffrn_measured_fraction_theta_max     0.971
_diffrn_measured_fraction_theta_full     0.985
_diffrn_reflns_limit_h_min     -9
_diffrn_reflns_limit_h_max     9
_diffrn_reflns_limit_k_min     -13
_diffrn_reflns_limit_k_max     13
_diffrn_reflns_limit_l_min     -15
_diffrn_reflns_limit_l_max     15
_diffrn_standards_number     ?
_diffrn_standards_interval_count     ?
_diffrn_standards_interval_time     ?
_diffrn_standards_decay_%     ?
_refine_special_details
;
Refinement of <i>F</i>^2^ against ALL reflections. The weighted <i>R</i>-factor
<i>wR</i> and goodness of fit <i>S</i> are based on <i>F</i>^2^, conventional
<i>R</i>-factors <i>R</i> are based on <i>F</i>, with <i>F</i> set to zero for
negative <i>F</i>^2^. The threshold expression of <i>F</i>^2^ >
\s(<i>F</i>^2^) is used only for calculating <i>R</i>-factors(gt) <i>etc</i>.
and is not relevant to the choice of reflections for refinement.
<i>R</i>-factors based on <i>F</i>^2^ are statistically about twice as large
as those based on <i>F</i>, and <i>R</i>- factors based on ALL data will be
even larger.
;
_reflns_number_total     3708
_reflns_number_gt     2064
_reflns_threshold_expression     I>2\s(I)
_refine_ls_structure_factor_coef     Fsqd
_refine_ls_matrix_type     full
_refine_ls_R_factor_all     0.1509
_refine_ls_R_factor_gt     0.0734
_refine_ls_wR_factor_gt     0.1260
_refine_ls_wR_factor_ref     0.1586
_refine_ls_goodness_of_fit_ref     1.103
_refine_ls_restrained_S_all     1.103
_refine_ls_number_reflns     3708
_refine_ls_number_parameters     208
_refine_ls_number_restraints     0
_refine_ls_hydrogen_treatment     constr
_refine_ls_weighting_scheme     calc
_refine_ls_weighting_details
         'calc w=1/[\s^2^(Fo^2^)+(0.0364P)^2^+0.6393P] where P=(Fo^2^+2Fc^2^)/3'
_atom_sites_solution_hydrogens     geom
_atom_sites_solution_primary     direct
_atom_sites_solution_secondary     difmap
_refine_ls_shift/su_max     0.000
_refine_ls_shift/su_mean     0.000
_refine_diff_density_max     0.315
_refine_diff_density_min     -0.242
_refine_ls_extinction_method     none
_refine_ls_extinction_coef     ?
loop_
    _atom_type_symbol
    _atom_type_description
    _atom_type_scat_dispersion_real
    _atom_type_scat_dispersion_imag
    _atom_type_scat_source
    'C' 'C' 0.0033 0.0016
                         'International Tables Vol C Tables 4.2.6.8 and 6.1.1.4'
    'H' 'H' 0.0000 0.0000
                         'International Tables Vol C Tables 4.2.6.8 and 6.1.1.4'
    'O' 'O' 0.0106 0.0060
                         'International Tables Vol C Tables 4.2.6.8 and 6.1.1.4'
    'N' 'N' 0.0061 0.0033
                         'International Tables Vol C Tables 4.2.6.8 and 6.1.1.4'
    'S' 'S' 0.1246 0.1234
                         'International Tables Vol C Tables 4.2.6.8 and 6.1.1.4'
_computing_data_collection
                    'COLLECT (Hooft, 1998) and DENZO (Otwinowski & Minor, 1997)'
_computing_cell_refinement     'DIRAX/LSQ (Duisenberg, 1992)'
_computing_data_reduction     'EvalCCD (Duisenberg <i>et al.</i>,  2003)'
_computing_structure_solution     'SIR92 (Altomare <i>et al.</i>,  1994)'
_computing_structure_refinement     'SHELXL97 (Sheldrick, 2008)'
_computing_molecular_graphics     'PLATON (Spek, 2003)'
_computing_publication_material     'SHELXL97 (Sheldrick, 2008)'
loop_
    _atom_site_type_symbol
    _atom_site_label
    _atom_site_fract_x
    _atom_site_fract_y
    _atom_site_fract_z
    _atom_site_U_iso_or_equiv
    _atom_site_adp_type
    _atom_site_calc_flag
    _atom_site_refinement_flags
    _atom_site_occupancy
    _atom_site_disorder_assembly
    _atom_site_disorder_group
    S S1 -0.37112(12) 0.55979(11) 0.30006(8) 0.0515(3) Uani d . 1 . .
    N N2 -0.2330(4) 0.4093(3) 0.5026(2) 0.0410(7) Uani d . 1 . .
    H H2 -0.3425 0.4150 0.5499 0.049 Uiso d R 1 . .
    N N1 -0.0166(3) 0.4302(3) 0.3462(2) 0.0379(6) Uani d . 1 . .
    N N3 -0.0666(4) 0.3402(3) 0.5425(2) 0.0444(7) Uani d . 1 . .
    C C7 -0.2087(4) 0.4659(3) 0.3847(3) 0.0362(7) Uani d . 1 . .
    C C10 0.3280(4) 0.1679(3) 0.4006(3) 0.0416(8) Uani d . 1 . .
    C C1 0.0831(4) 0.4687(4) 0.2239(3) 0.0460(9) Uani d . 1 . .
    C C8 0.0625(4) 0.3535(3) 0.4452(3) 0.0374(7) Uani d . 1 . .
    C C11 0.4677(5) 0.1629(4) 0.3017(3) 0.0535(9) Uani d . 1 . .
    H H11 0.5259 0.2385 0.2566 0.064 Uiso d R 1 . .
    O O1 0.0235(4) 0.2702(3) 0.2152(3) 0.0745(8) Uani d . 1 . .
    C C14 0.2995(6) -0.0616(4) 0.4330(4) 0.0700(12) Uani d . 1 . .
    H H14 0.2433 -0.1380 0.4789 0.084 Uiso d R 1 . .
    C C9 0.2686(4) 0.2945(3) 0.4391(3) 0.0446(8) Uani d . 1 . .
    H H9A 0.2988 0.2723 0.5173 0.054 Uiso d R 1 . .
    H H9B 0.3424 0.3630 0.3829 0.054 Uiso d R 1 . .
    C C15 0.2434(5) 0.0546(4) 0.4662(4) 0.0591(11) Uani d . 1 . .
    H H15 0.1477 0.0574 0.5333 0.071 Uiso d R 1 . .
    C C2 0.1052(5) 0.3814(5) 0.1581(3) 0.0543(10) Uani d . 1 . .
    C C3 0.2031(6) 0.4167(6) 0.0396(4) 0.0767(15) Uani d . 1 . .
    H H3 0.2209 0.3601 -0.0067 0.092 Uiso d R 1 . .
    C C13 0.4385(6) -0.0674(4) 0.3336(4) 0.0634(11) Uani d . 1 . .
    H H13 0.4743 -0.1460 0.3107 0.076 Uiso d R 1 . .
    C C6 0.1539(5) 0.5894(4) 0.1775(3) 0.0605(11) Uani d . 1 . .
    H H6 0.1374 0.6459 0.2237 0.073 Uiso d R 1 . .
    C C12 0.5230(6) 0.0434(4) 0.2686(4) 0.0639(11) Uani d . 1 . .
    C C5 0.2519(6) 0.6227(6) 0.0573(4) 0.0808(15) Uani d . 1 . .
    H H5 0.3011 0.7034 0.0217 0.097 Uiso d R 1 . .
    O O2 0.6618(5) 0.0512(4) 0.1674(3) 0.1103(13) Uani d . 1 . .
    C C16 0.0674(8) 0.1673(6) 0.1580(5) 0.106(2) Uani d . 1 . .
    H H16A 0.0231 0.2046 0.0837 0.127 Uiso d R 1 . .
    H H16B 0.0055 0.0915 0.2094 0.127 Uiso d R 1 . .
    H H16C 0.2029 0.1366 0.1426 0.127 Uiso d R 1 . .
    C C4 0.2727(6) 0.5350(7) -0.0064(4) 0.0838(17) Uani d . 1 . .
    H H4 0.3387 0.5582 -0.0855 0.101 Uiso d R 1 . .
    C C17 0.7351(12) -0.0684(7) 0.1341(7) 0.181(4) Uani d . 1 . .
    H H17A 0.7803 -0.1401 0.2007 0.217 Uiso d R 1 . .
    H H17B 0.8390 -0.0520 0.0666 0.217 Uiso d R 1 . .
    H H17C 0.6375 -0.0952 0.1134 0.217 Uiso d R 1 . .
loop_
    _atom_site_aniso_label
    _atom_site_aniso_U_11
    _atom_site_aniso_U_22
    _atom_site_aniso_U_33
    _atom_site_aniso_U_12
    _atom_site_aniso_U_13
    _atom_site_aniso_U_23
    S1 0.0403(5) 0.0619(7) 0.0415(5) 0.0027(4) -0.0018(4) -0.0162(4)
    N2 0.0386(15) 0.0399(17) 0.0390(16) -0.0030(12) 0.0016(12) -0.0155(13)
    N1 0.0363(14) 0.0392(17) 0.0346(15) -0.0026(12) 0.0005(11) -0.0154(13)
    N3 0.0486(16) 0.0385(17) 0.0425(17) -0.0052(13) -0.0046(13) -0.0135(14)
    C7 0.0415(17) 0.0327(19) 0.0339(17) -0.0070(14) 0.0042(13) -0.0180(15)
    C10 0.0378(17) 0.035(2) 0.052(2) 0.0009(14) -0.0134(15) -0.0141(16)
    C1 0.0340(17) 0.059(2) 0.0374(18) 0.0044(16) -0.0034(14) -0.0182(18)
    C8 0.0442(18) 0.0298(18) 0.0399(19) -0.0055(14) -0.0060(15) -0.0152(15)
    C11 0.063(2) 0.039(2) 0.054(2) -0.0098(17) -0.0022(18) -0.0157(18)
    O1 0.086(2) 0.076(2) 0.076(2) -0.0040(17) -0.0174(16) -0.0474(18)
    C14 0.062(2) 0.041(2) 0.099(3) -0.0095(19) -0.010(2) -0.017(2)
    C9 0.0454(19) 0.039(2) 0.050(2) -0.0018(15) -0.0128(16) -0.0164(17)
    C15 0.046(2) 0.044(2) 0.077(3) -0.0036(18) 0.0007(19) -0.020(2)
    C2 0.040(2) 0.075(3) 0.047(2) 0.0079(19) -0.0101(16) -0.030(2)
    C3 0.049(2) 0.124(5) 0.050(3) 0.015(3) -0.007(2) -0.041(3)
    C13 0.072(3) 0.040(2) 0.082(3) 0.003(2) -0.022(2) -0.029(2)
    C6 0.041(2) 0.068(3) 0.053(2) -0.0121(19) -0.0062(17) 0.003(2)
    C12 0.066(3) 0.057(3) 0.062(3) -0.002(2) 0.000(2) -0.027(2)
    C5 0.052(2) 0.102(4) 0.061(3) -0.021(2) -0.005(2) 0.007(3)
    O2 0.142(3) 0.076(2) 0.094(3) -0.024(2) 0.042(2) -0.049(2)
    C16 0.129(5) 0.094(4) 0.130(5) 0.021(3) -0.062(4) -0.077(4)
    C4 0.047(2) 0.137(5) 0.047(3) -0.002(3) 0.000(2) -0.020(3)
    C17 0.222(8) 0.116(6) 0.175(7) -0.045(5) 0.100(6) -0.102(6)
_geom_special_details
;
All e.s.d.'s (except the e.s.d. in the dihedral angle between two l.s. planes)
are estimated using the full covariance matrix. The cell e.s.d.'s are taken
into account individually in the estimation of e.s.d.'s in distances, angles
and torsion angles; correlations between e.s.d.'s in cell parameters are only
used when they are defined by crystal symmetry. An approximate (isotropic)
treatment of cell e.s.d.'s is used for estimating e.s.d.'s involving l.s.
planes.
;
loop_
    _geom_bond_atom_site_label_1
    _geom_bond_atom_site_label_2
    _geom_bond_site_symmetry_2
    _geom_bond_distance
    _geom_bond_publ_flag
    S1 C7 . 1.679(3) ?
    N2 C7 . 1.324(4) ?
    N2 N3 . 1.377(4) ?
    N2 H2 . 0.8600 ?
    N1 C7 . 1.369(4) ?
    N1 C8 . 1.375(4) ?
    N1 C1 . 1.434(4) ?
    N3 C8 . 1.294(4) ?
    C10 C11 . 1.367(5) ?
    C10 C15 . 1.380(5) ?
    C10 C9 . 1.507(5) ?
    C1 C6 . 1.380(5) ?
    C1 C2 . 1.387(5) ?
    C8 C9 . 1.485(4) ?
    C11 C12 . 1.402(5) ?
    C11 H11 . 0.9300 ?
    O1 C2 . 1.340(5) ?
    O1 C16 . 1.428(5) ?
    C14 C15 . 1.370(5) ?
    C14 C13 . 1.370(6) ?
    C14 H14 . 0.9299 ?
    C9 H9A . 0.9700 ?
    C9 H9B . 0.9700 ?
    C15 H15 . 0.9300 ?
    C2 C3 . 1.390(6) ?
    C3 C4 . 1.353(7) ?
    C3 H3 . 0.9300 ?
    C13 C12 . 1.358(6) ?
    C13 H13 . 0.9300 ?
    C6 C5 . 1.407(6) ?
    C6 H6 . 0.9300 ?
    C12 O2 . 1.366(5) ?
    C5 C4 . 1.372(7) ?
    C5 H5 . 0.9300 ?
    O2 C17 . 1.407(6) ?
    C16 H16A . 0.9599 ?
    C16 H16B . 0.9601 ?
    C16 H16C . 0.9600 ?
    C4 H4 . 0.9300 ?
    C17 H17A . 0.9600 ?
    C17 H17B . 0.9600 ?
    C17 H17C . 0.9599 ?
loop_
    _geom_angle_atom_site_label_1
    _geom_angle_atom_site_label_2
    _geom_angle_atom_site_label_3
    _geom_angle_site_symmetry_1
    _geom_angle_site_symmetry_3
    _geom_angle
    _geom_angle_publ_flag
    C7 N2 N3 . . 113.7(3) ?
    C7 N2 H2 . . 123.2 ?
    N3 N2 H2 . . 123.1 ?
    C7 N1 C8 . . 108.1(2) ?
    C7 N1 C1 . . 125.4(3) ?
    C8 N1 C1 . . 126.5(2) ?
    C8 N3 N2 . . 103.9(3) ?
    N2 C7 N1 . . 103.5(3) ?
    N2 C7 S1 . . 129.2(2) ?
    N1 C7 S1 . . 127.3(2) ?
    C11 C10 C15 . . 119.2(3) ?
    C11 C10 C9 . . 120.7(3) ?
    C15 C10 C9 . . 120.1(3) ?
    C6 C1 C2 . . 123.1(4) ?
    C6 C1 N1 . . 118.8(3) ?
    C2 C1 N1 . . 118.1(4) ?
    N3 C8 N1 . . 110.8(3) ?
    N3 C8 C9 . . 125.4(3) ?
    N1 C8 C9 . . 123.8(3) ?
    C10 C11 C12 . . 119.8(4) ?
    C10 C11 H11 . . 120.1 ?
    C12 C11 H11 . . 120.1 ?
    C2 O1 C16 . . 117.5(4) ?
    C15 C14 C13 . . 120.9(4) ?
    C15 C14 H14 . . 119.6 ?
    C13 C14 H14 . . 119.5 ?
    C8 C9 C10 . . 113.6(3) ?
    C8 C9 H9A . . 108.9 ?
    C10 C9 H9A . . 108.9 ?
    C8 C9 H9B . . 108.8 ?
    C10 C9 H9B . . 108.7 ?
    H9A C9 H9B . . 107.7 ?
    C14 C15 C10 . . 120.4(4) ?
    C14 C15 H15 . . 119.9 ?
    C10 C15 H15 . . 119.7 ?
    O1 C2 C1 . . 115.7(3) ?
    O1 C2 C3 . . 125.5(4) ?
    C1 C2 C3 . . 118.7(5) ?
    C4 C3 C2 . . 118.4(5) ?
    C4 C3 H3 . . 120.8 ?
    C2 C3 H3 . . 120.8 ?
    C12 C13 C14 . . 119.2(4) ?
    C12 C13 H13 . . 120.3 ?
    C14 C13 H13 . . 120.5 ?
    C1 C6 C5 . . 116.9(5) ?
    C1 C6 H6 . . 121.3 ?
    C5 C6 H6 . . 121.7 ?
    C13 C12 O2 . . 124.9(4) ?
    C13 C12 C11 . . 120.6(4) ?
    O2 C12 C11 . . 114.5(4) ?
    C4 C5 C6 . . 119.1(5) ?
    C4 C5 H5 . . 120.7 ?
    C6 C5 H5 . . 120.1 ?
    C12 O2 C17 . . 117.6(4) ?
    O1 C16 H16A . . 109.5 ?
    O1 C16 H16B . . 109.4 ?
    H16A C16 H16B . . 109.5 ?
    O1 C16 H16C . . 109.5 ?
    H16A C16 H16C . . 109.5 ?
    H16B C16 H16C . . 109.5 ?
    C3 C4 C5 . . 123.7(5) ?
    C3 C4 H4 . . 118.3 ?
    C5 C4 H4 . . 118.1 ?
    O2 C17 H17A . . 108.6 ?
    O2 C17 H17B . . 109.5 ?
    H17A C17 H17B . . 109.5 ?
    O2 C17 H17C . . 110.4 ?
    H17A C17 H17C . . 109.5 ?
    H17B C17 H17C . . 109.5 ?
loop_
    _geom_hbond_atom_site_label_D
    _geom_hbond_atom_site_label_H
    _geom_hbond_atom_site_label_A
    _geom_hbond_site_symmetry_A
    _geom_hbond_distance_DH
    _geom_hbond_distance_HA
    _geom_hbond_distance_DA
    _geom_hbond_angle_DHA
    N2 H2 S1 2_466 0.86 2.42 3.277(3) 171.8
data_global
_journal_date_recd_electronic     2008-11-01
_journal_date_accepted     2008-11-10
_journal_name_full     'Acta Crystallographica, Section E'
_journal_year     2008
_journal_volume     64
_journal_issue     12
_journal_page_first     o2345
_journal_page_last     o2346
_journal_paper_category     QO
_journal_coeditor_code     LH2729
_publ_contact_author_name     ' Ghulam Qadeer'
_publ_contact_author_address
;
DEPARTMENT OF CHEMISTRY,
QUAID-I-AZAM UNIVERSITY,
ISLAMABAD 45320,
PAKISTAN
;
_publ_contact_author_email     'qadeerqau@yahoo.com'
_publ_contact_author_fax     '92-51-2873869'
_publ_contact_author_phone     '92-51-4533289'
_publ_section_title
;\
3-(3-Methoxybenzyl)-4-(2-methoxyphenyl)-1<i>H</i>-1,2,4-triazole-5(4<i>H</i>)-\
thione
;
loop_
    _publ_author_name
    _publ_author_address
    'Muhammad Hanif'
;
Department of Chemistry,
Quaid-i-Azam Univeristy,
Islamabad 45320,
Pakistan
;
    'Ghulam Qadeer'
;
Department of Chemistry,
Quaid-i-Azam Univeristy,
Islamabad 45320,
Pakistan
;
    'Nasim Hasan Rama'
;
Department of Chemistry,
Quaid-i-Azam Univeristy,
Islamabad 45320,
Pakistan
;
    'Ales Ruzicka'
;
Department of General and Inorganic Chemistry,
Faculty of Chemical Technology,
University of Pardubice,
Nam. Cs. Legii' 565, 53210 Pardubice,
Czech Republic
;
