# Supplementary material for: 3-(3-Methoxy­benz­yl)-4-(2-methoxy­phen­yl)-1H-1,2,4-triazole-5(4H)-thione
Source: Acta Crystallogr Sect E Struct Rep Online. 2008 Nov 13;64(Pt 12):o2345–6. doi: 10.1107/S1600536808037215 (PMC2959946; doi:10.1107/S1600536808037215)
Supplement: Supplementary file 2 [file e-64-o2345-Isup2.hkl]

# 
# h,k,l, Fc-squared, Fo-squared, sigma(Fo-squared) and status flag 
# 
data_I
_shelx_title ' Compound X' 
_shelx_refln_list_code          4 
_shelx_F_calc_maximum      110.21 
_exptl_crystal_F_000       344.00 
_reflns_d_resolution_high  0.7698 
 
loop_ 
 _symmetry_equiv_pos_as_xyz 
 'x, y, z' 
 '-x, -y, -z' 
 
_cell_length_a     7.3940 
_cell_length_b    10.6460 
_cell_length_c    12.1940 
_cell_angle_alpha  68.841 
_cell_angle_beta   74.317 
_cell_angle_gamma  75.187 
 
_shelx_F_squared_multiplier     1.000 
 
loop_ 
 _refln_index_h 
 _refln_index_k 
 _refln_index_l 
 _refln_F_squared_calc 
 _refln_F_squared_meas 
 _refln_F_squared_sigma 
 _refln_observed_status 
   1   0   0      337.41      294.45      4.60 o 
   2   0   0      459.89      535.80      6.71 o 
   3   0   0      692.14      634.87      9.38 o 
   4   0   0      150.94      174.32      4.07 o 
   5   0   0        0.53       -0.13      1.45 o 
   6   0   0       22.87       21.33      4.60 o 
   7   0   0       71.53       75.58      5.31 o 
   8   0   0       19.19       28.12      7.27 o 
  -8   1   0       46.78       53.14      8.18 o 
  -7   1   0       50.81       49.43      4.60 o 
  -6   1   0       46.95       38.93      4.56 o 
  -5   1   0      206.32      198.13      7.17 o 
  -4   1   0      344.44      357.02     10.90 o 
  -3   1   0       12.46       11.30      3.32 o 
  -2   1   0       85.59       67.91      2.07 o 
  -1   1   0     1461.30     1623.08     34.96 o 
   0   1   0     2644.55     2611.21     47.23 o 
   1   1   0     6306.26     5238.97     93.83 o 
   2   1   0      174.40      202.87      5.53 o 
   3   1   0      374.45      383.11      6.89 o 
   4   1   0        0.47        0.40      1.68 o 
   5   1   0      117.02      119.16      5.83 o 
   6   1   0        7.10        3.07      2.95 o 
   7   1   0       62.57       46.99      3.90 o 
   8   1   0        9.38       21.37      5.46 o 
  -8   2   0       26.32       31.08      7.70 o 
  -7   2   0        2.01        0.53      4.35 o 
  -6   2   0       12.81       17.26      3.84 o 
  -5   2   0      245.33      248.86      9.29 o 
  -4   2   0       58.67       56.11      2.12 o 
  -3   2   0      439.66      452.96      8.85 o 
  -2   2   0       19.47       13.28      2.63 o 
  -1   2   0      192.44      213.02      5.78 o 
   0   2   0     4701.41     4625.52     84.05 o 
   1   2   0     1815.46     1693.32     33.79 o 
   2   2   0     3021.86     2911.62     52.56 o 
   3   2   0      505.80      521.71     18.37 o 
   4   2   0        6.23        6.85      2.29 o 
   5   2   0        7.43        9.83      1.79 o 
   6   2   0        2.37        2.86      4.05 o 
   7   2   0       53.94       51.93      2.86 o 
   8   2   0        8.19       23.77      9.01 o 
   9   2   0        2.49        9.12     12.79 o 
  -8   3   0       22.36       25.17     12.71 o 
  -7   3   0       10.75        1.82      5.14 o 
  -6   3   0        7.96       14.20      3.63 o 
  -5   3   0      266.17      263.77      7.93 o 
  -4   3   0       54.10       57.30      2.52 o 
  -3   3   0      151.49      167.30      4.65 o 
  -2   3   0       12.72        7.96      2.21 o 
  -1   3   0        3.64        3.27      2.42 o 
   0   3   0       74.94       98.97      4.29 o 
   1   3   0      889.93      957.34     20.20 o 
   2   3   0        3.13        6.88      2.96 o 
   3   3   0      236.31      253.74      5.54 o 
   4   3   0       55.99       47.76      5.25 o 
   5   3   0       46.84       44.21      2.51 o 
   6   3   0      193.01      199.91      5.26 o 
   7   3   0       64.36       66.27      4.81 o 
   8   3   0       13.56       10.15      7.47 o 
   9   3   0        1.04       18.94     12.79 o 
  -8   4   0       23.68       32.08     14.80 o 
  -7   4   0        0.17        1.78     26.84 o 
  -6   4   0        1.98       10.64      4.30 o 
  -5   4   0      146.04      138.98      5.71 o 
  -4   4   0        3.05        3.75      2.95 o 
  -3   4   0      525.84      536.19     13.34 o 
  -2   4   0      767.74      773.54     17.73 o 
  -1   4   0      223.88      233.42      7.51 o 
   0   4   0      351.75      346.93      9.88 o 
   1   4   0       10.90       14.61      3.25 o 
   2   4   0      853.27      958.01     21.29 o 
   3   4   0     1575.75     1714.04     35.00 o 
   4   4   0       82.89      109.17      5.62 o 
   5   4   0       84.96       73.94      4.43 o 
   6   4   0       10.65       13.02      2.92 o 
   7   4   0        6.93       10.96      2.63 o 
   8   4   0       17.05       27.30      6.33 o 
   9   4   0        2.25       -4.48     13.12 o 
  -7   5   0       74.13       70.31     10.45 o 
  -6   5   0      126.40      131.55      6.99 o 
  -5   5   0        3.45        8.94      6.42 o 
  -4   5   0        8.11        5.96      3.42 o 
  -3   5   0        0.19        2.09      3.11 o 
  -2   5   0        1.93       -4.11      2.74 o 
  -1   5   0        9.45       12.25      3.48 o 
   0   5   0      106.72      113.15      7.79 o 
   1   5   0       20.69       18.56      3.37 o 
   3   5   0       37.88       28.66      2.35 o 
   4   5   0       36.81       39.23      4.43 o 
   5   5   0       54.01       70.85      6.88 o 
   6   5   0       23.81       23.62      3.32 o 
   7   5   0       46.15       51.68      3.66 o 
   8   5   0        7.77        9.86      4.89 o 
   9   5   0        0.25        9.89     10.50 o 
  -7   6   0        0.01      -14.11      9.41 o 
  -6   6   0        6.18        1.89      8.15 o 
  -5   6   0       49.01       46.49      4.46 o 
  -4   6   0        5.95        8.00      3.72 o 
  -3   6   0       85.26       88.17      6.50 o 
  -2   6   0      489.46      498.29     16.18 o 
  -1   6   0       28.93       34.98     11.24 o 
   0   6   0      246.21      254.09     15.27 o 
   1   6   0      212.46      224.18      9.19 o 
   2   6   0       49.65       58.60     15.33 o 
   3   6   0        3.77       13.70     15.78 o 
   4   6   0        5.06        1.44      7.25 o 
   5   6   0      154.02      166.27      8.27 o 
   6   6   0        8.59       15.00      4.36 o 
   7   6   0       18.03       12.62      4.49 o 
   8   6   0       22.77       25.61      6.36 o 
  -6   7   0       33.55       32.86     12.56 o 
  -5   7   0       24.98       25.72      6.03 o 
  -4   7   0        0.03        3.74      3.31 o 
  -3   7   0       39.31       45.67      5.15 o 
  -2   7   0       25.67       25.16      5.85 o 
  -1   7   0        9.67        2.68      4.43 o 
   0   7   0       32.96       40.10      5.59 o 
   1   7   0       51.83       66.82      6.45 o 
   2   7   0       17.70       18.74      9.65 o 
   3   7   0       26.97       34.98      7.18 o 
   4   7   0        0.81        3.52      8.45 o 
   5   7   0       76.06       82.09      6.60 o 
   6   7   0       28.09       16.86      5.09 o 
   7   7   0        7.91        7.36      4.02 o 
   8   7   0       21.49       28.81      6.32 o 
  -6   8   0        4.90       12.77      9.45 o 
  -5   8   0        4.12        5.24      3.66 o 
  -4   8   0        0.69        8.77      4.95 o 
  -3   8   0       73.68       70.34     10.68 o 
  -2   8   0        3.34        4.45      7.25 o 
  -1   8   0      143.92      143.92     12.46 o 
   0   8   0      431.11      442.73     15.27 o 
   1   8   0       60.06       55.71     13.01 o 
   2   8   0       21.62        7.29      7.82 o 
   3   8   0       33.93       26.70      9.02 o 
   4   8   0        0.33        1.34      2.38 o 
   5   8   0       18.95       30.26     18.42 o 
   6   8   0        2.09       -2.00     16.72 o 
   7   8   0        0.63       -5.27      5.55 o 
  -5   9   0       36.52       43.97     12.64 o 
  -4   9   0       12.77       24.72      7.29 o 
  -3   9   0       54.65       56.75      7.11 o 
  -2   9   0       49.48       51.59      8.52 o 
  -1   9   0       11.44       13.70      7.14 o 
   0   9   0       42.99       31.86     10.20 o 
   1   9   0       28.62       35.01     15.42 o 
   2   9   0        2.02       -4.65      7.66 o 
   3   9   0        2.52        4.08      5.47 o 
   4   9   0       68.46       76.98      7.47 o 
   5   9   0       14.23       23.00      6.29 o 
   6   9   0        0.00       -5.18      3.46 o 
   7   9   0       13.80       -8.37      9.47 o 
  -4  10   0        5.17        1.89     11.35 o 
  -3  10   0       27.42       52.40      7.17 o 
  -2  10   0       72.41       91.22      8.70 o 
  -1  10   0        1.18       -3.89     14.82 o 
   0  10   0      141.52      140.31      9.69 o 
   1  10   0        8.79        2.29      4.49 o 
   2  10   0        0.06       16.48     12.67 o 
   3  10   0        3.57       13.34     10.15 o 
   4  10   0       20.68       19.53      4.09 o 
   5  10   0        8.72       -1.38      9.36 o 
   6  10   0        1.27        6.72     10.41 o 
   7  10   0       18.10       21.67     10.59 o 
  -3  11   0        8.15       25.35      9.57 o 
  -2  11   0       21.57       49.46     12.63 o 
  -1  11   0        0.02      -15.74     10.50 o 
   0  11   0        2.14       -5.10     10.66 o 
   1  11   0        7.46       19.27      8.79 o 
   2  11   0        0.01       14.88     10.54 o 
   3  11   0        3.09        6.25      9.70 o 
   4  11   0       18.97       80.08     14.22 o 
   5  11   0        1.57        6.49      8.70 o 
   6  11   0        3.25        7.23     11.88 o 
  -1  12   0       12.06       18.23     12.21 o 
   0  12   0        0.82      -18.94     12.63 o 
   1  12   0        7.51        5.04     11.44 o 
   2  12   0       26.48       58.10     13.79 o 
   3  12   0        0.23      -20.40     13.60 o 
  -3 -12   1        0.02       21.97     13.16 o 
  -2 -12   1        3.70        5.07     12.80 o 
  -1 -12   1       19.25       41.32     14.84 o 
   0 -12   1        3.96       25.11     12.26 o 
   1 -12   1        2.49        8.08     13.48 o 
  -5 -11   1       10.72        9.46     11.81 o 
  -4 -11   1        7.03        6.03      8.43 o 
  -3 -11   1        0.01       -2.82     11.14 o 
  -2 -11   1        9.37        2.73     10.72 o 
  -1 -11   1        5.99      -14.71     11.07 o 
   0 -11   1        3.85       23.93     10.95 o 
   2 -11   1       14.69       31.72     14.80 o 
   3 -11   1        1.14       15.46     15.81 o 
  -6 -10   1        1.53       34.86     12.04 o 
  -5 -10   1       22.59       17.28     10.37 o 
  -4 -10   1        1.38        9.53     10.38 o 
  -3 -10   1        2.26       -4.71      9.57 o 
  -2 -10   1        0.35        4.64      6.78 o 
  -1 -10   1        9.56        9.25      6.06 o 
   0 -10   1        0.28        2.89      5.11 o 
   1 -10   1        0.06       -8.08      6.22 o 
   2 -10   1       28.87        2.47     17.18 o 
   3 -10   1        0.51       -1.90      5.75 o 
   4 -10   1       14.84       19.53     10.12 o 
  -7  -9   1        0.00       16.36     10.78 o 
  -6  -9   1        0.26       22.01     10.22 o 
  -5  -9   1        0.65        3.10     14.86 o 
  -4  -9   1        7.49        2.26      7.73 o 
  -3  -9   1       36.42       18.49      6.39 o 
  -2  -9   1        1.31       -2.72      5.64 o 
  -1  -9   1      135.71      111.84     15.92 o 
   0  -9   1       39.52       52.72      6.62 o 
   1  -9   1        0.08       -6.07      5.72 o 
   2  -9   1       80.07       76.92     16.50 o 
   3  -9   1        0.44        3.71      6.39 o 
   4  -9   1        1.18        9.85      9.09 o 
   5  -9   1       23.58       27.93      6.82 o 
  -7  -8   1        0.44       -6.64      6.04 o 
  -6  -8   1       14.25       26.41      7.07 o 
  -5  -8   1       19.32       16.70      6.65 o 
  -4  -8   1       64.95       63.96     14.71 o 
  -3  -8   1      103.81      112.94      8.50 o 
  -2  -8   1       10.69       16.66      6.13 o 
  -1  -8   1        0.90        2.44      8.78 o 
   0  -8   1      252.96      258.14     13.53 o 
   1  -8   1      152.82      133.41     24.85 o 
   2  -8   1       26.70       22.94      7.26 o 
   3  -8   1        2.42        5.88      7.15 o 
   4  -8   1        1.20       -8.54      6.05 o 
   5  -8   1       10.50       14.68      4.11 o 
   6  -8   1        2.66        0.48     12.63 o 
  -8  -7   1       24.11       27.05      9.15 o 
  -7  -7   1        0.05       -3.16      9.57 o 
  -6  -7   1       25.17       32.28      5.85 o 
  -5  -7   1       18.86        6.55      6.34 o 
  -4  -7   1        0.44        5.03      4.64 o 
  -3  -7   1      271.48      269.25     11.46 o 
  -2  -7   1        7.02        4.61      7.96 o 
  -1  -7   1       29.79       30.06      4.92 o 
   0  -7   1       30.71       31.26      5.98 o 
   1  -7   1        7.34        9.40      8.06 o 
   2  -7   1        4.83        1.29      5.39 o 
   3  -7   1        2.95       11.68      3.21 o 
   4  -7   1       18.75       26.85      4.67 o 
   5  -7   1       25.51       21.88      3.58 o 
   6  -7   1        8.33       -1.44      6.60 o 
  -8  -6   1        7.74       13.27      5.47 o 
  -7  -6   1        0.12       10.80      5.42 o 
  -6  -6   1       50.46       50.03      4.84 o 
  -5  -6   1       24.51       22.22      4.70 o 
  -4  -6   1        5.00       -2.05      4.10 o 
  -3  -6   1       99.26      121.96      7.07 o 
  -2  -6   1       43.44       38.90     13.22 o 
  -1  -6   1      187.16      188.76     11.53 o 
   0  -6   1        0.12        2.13      3.20 o 
   1  -6   1      422.27      446.69     17.14 o 
   2  -6   1        4.64        2.73      2.98 o 
   3  -6   1        2.78       -2.02      4.56 o 
   4  -6   1       70.30       74.38     13.65 o 
   5  -6   1        8.22        3.56      2.58 o 
   6  -6   1       36.98       43.06      4.02 o 
   7  -6   1        4.79        6.79     17.77 o 
  -8  -5   1        2.85       -4.61      5.27 o 
  -7  -5   1        0.08       -3.16      6.16 o 
  -6  -5   1       20.77       13.51      3.92 o 
  -5  -5   1       58.73       49.43      5.10 o 
  -4  -5   1      101.86      107.79      6.56 o 
  -3  -5   1       68.94       92.43      6.80 o 
  -2  -5   1       50.40       57.51     16.75 o 
  -1  -5   1      479.98      487.90     13.90 o 
   0  -5   1        0.07       -1.86      2.71 o 
   1  -5   1      328.18      340.46      8.15 o 
   2  -5   1       36.12       33.79      6.80 o 
   3  -5   1       62.52       61.54      8.62 o 
   4  -5   1      192.52      192.61      7.82 o 
   5  -5   1        0.97       -0.10      2.41 o 
   6  -5   1        0.07        1.81      3.53 o 
   7  -5   1       37.37       62.89     46.89 o 
  -8  -4   1        8.28        8.90     12.41 o 
  -7  -4   1       57.83       56.53      4.87 o 
  -6  -4   1       51.00       59.52     10.45 o 
  -5  -4   1      105.92      119.61      5.42 o 
  -4  -4   1      188.74      201.71      8.08 o 
  -3  -4   1        3.25       -0.91      2.75 o 
  -2  -4   1      312.78      310.32      9.83 o 
  -1  -4   1      387.42      387.94     11.25 o 
   0  -4   1       54.11       60.27      4.18 o 
   1  -4   1       40.42       52.68      2.97 o 
   2  -4   1       95.97      103.94      3.63 o 
   3  -4   1      751.76      795.66     21.60 o 
   4  -4   1       68.91       69.78      5.25 o 
   5  -4   1       27.45       25.53      3.46 o 
   6  -4   1        9.06        8.86      3.66 o 
   7  -4   1        3.35       10.84     27.17 o 
  -9  -3   1       66.99       51.27     11.76 o 
  -8  -3   1        2.54       26.13     11.21 o 
  -7  -3   1       25.77       23.56      2.41 o 
  -6  -3   1      130.87      115.23      4.02 o 
  -5  -3   1       56.17       71.88      4.04 o 
  -4  -3   1       56.76       70.83      8.04 o 
  -3  -3   1       16.22       16.25      2.79 o 
  -2  -3   1       15.58       15.45      6.73 o 
  -1  -3   1       84.87       83.60      4.29 o 
   0  -3   1      714.23      668.86     15.26 o 
   1  -3   1        9.57        6.33      8.54 o 
   2  -3   1       18.93       23.80      3.86 o 
   3  -3   1      234.12      263.24      6.78 o 
   4  -3   1        8.07        7.39      1.66 o 
   5  -3   1       26.17       32.52      3.74 o 
   6  -3   1        0.72        1.75      4.47 o 
   7  -3   1       25.35       24.49      5.32 o 
  -9  -2   1       58.80       60.54     11.81 o 
  -8  -2   1        7.17       -0.88     10.00 o 
  -7  -2   1        1.19        0.22      2.07 o 
  -6  -2   1        0.51        2.13      1.97 o 
  -5  -2   1       11.47       21.97      1.96 o 
  -4  -2   1      421.56      434.08     13.08 o 
  -3  -2   1        4.39        0.27      1.38 o 
  -2  -2   1      602.92      616.97     14.05 o 
  -1  -2   1     3027.71     3033.69     56.43 o 
   0  -2   1      292.95      306.11      7.69 o 
   1  -2   1       10.08        9.66      2.74 o 
   2  -2   1     1675.13     1714.21     23.51 o 
   3  -2   1      133.09      122.94      2.77 o 
   4  -2   1       13.87       12.69      2.55 o 
   5  -2   1      103.21      108.34      4.34 o 
   6  -2   1       58.00       58.20      5.94 o 
   7  -2   1        6.60       23.37     11.90 o 
  -8  -1   1        0.55       -2.69      8.70 o 
  -7  -1   1       35.78       38.35      3.35 o 
  -6  -1   1       73.65       73.91      3.06 o 
  -5  -1   1        4.52        3.92      1.48 o 
  -4  -1   1       29.05       33.25      2.73 o 
  -3  -1   1      178.50      160.66      4.63 o 
  -2  -1   1      118.44      142.87      3.88 o 
  -1  -1   1     1750.91     1590.51     30.32 o 
   0  -1   1     1129.62      957.03     15.04 o 
   1  -1   1      996.69      787.33     17.94 o 
   2  -1   1     9223.76     8743.75    122.18 o 
   3  -1   1      536.99      589.22      8.15 o 
   4  -1   1       54.33       65.97      3.90 o 
   5  -1   1      114.96      106.14      5.41 o 
   6  -1   1       25.57       27.10      6.17 o 
   7  -1   1       11.06       18.62      4.36 o 
   8  -1   1        5.11      -10.14      6.84 o 
  -8   0   1        0.00       -1.67      8.81 o 
  -7   0   1       48.87       57.22      2.62 o 
  -6   0   1      103.83      105.21      3.61 o 
  -5   0   1      115.27      126.36      3.42 o 
  -4   0   1        0.18        0.50      1.59 o 
  -3   0   1       11.80       11.04      1.70 o 
  -2   0   1     1765.53     1728.78     34.88 o 
  -1   0   1      208.87      195.37      4.66 o 
   0   0   1     1718.53     1345.96    158.41 o 
   1   0   1        3.07        4.79      0.73 o 
   2   0   1     3040.69     3159.45     28.43 o 
   3   0   1      630.15      657.87      9.93 o 
   4   0   1      187.49      199.47      4.60 o 
   5   0   1      217.96      224.34      5.47 o 
   6   0   1      205.13      193.51      7.62 o 
   7   0   1        5.38       -6.24      4.16 o 
   8   0   1        0.37        2.69      6.29 o 
  -8   1   1        1.37        6.45      8.80 o 
  -7   1   1       29.59       40.63      5.00 o 
  -6   1   1      152.57      154.92      4.28 o 
  -5   1   1       86.26       90.77      4.28 o 
  -4   1   1      554.26      537.91     10.88 o 
  -3   1   1      263.81      256.31      4.55 o 
  -2   1   1      286.65      294.94      4.16 o 
  -1   1   1      321.55      321.88      5.98 o 
   0   1   1     1610.45     1384.16     25.53 o 
   3   1   1       72.86       70.91      1.77 o 
   4   1   1       76.75       62.76      2.37 o 
   5   1   1      178.77      185.43      7.17 o 
   6   1   1      183.06      164.17      9.52 o 
   7   1   1       38.14       39.28      5.56 o 
  -8   2   1        0.44       18.09      7.14 o 
  -7   2   1       11.73       19.76      7.69 o 
  -6   2   1      269.80      272.80      6.58 o 
  -5   2   1       64.87       66.25      3.35 o 
  -4   2   1       70.59       67.46      4.30 o 
  -2   2   1       25.57       30.49      1.81 o 
  -1   2   1        6.18       11.50      2.23 o 
   0   2   1      266.63      279.19      8.78 o 
   1   2   1     3311.56     3452.85     62.96 o 
   3   2   1       43.15       50.32      1.87 o 
   4   2   1      100.75      106.54      4.56 o 
   5   2   1      132.28      135.77      4.99 o 
   6   2   1       53.42       54.46      2.09 o 
   7   2   1       60.30       58.74      4.20 o 
   8   2   1       92.98       98.60     11.71 o 
  -8   3   1       14.76        4.68      9.01 o 
  -7   3   1        5.45       14.69      8.76 o 
  -6   3   1      161.27      152.75      4.93 o 
  -5   3   1      189.72      200.16      6.93 o 
  -4   3   1      349.49      380.17      7.26 o 
  -3   3   1       10.26       19.56      2.03 o 
  -2   3   1        4.06        5.24      1.55 o 
  -1   3   1      166.57      174.11      5.84 o 
   0   3   1       50.62       60.39      3.70 o 
   1   3   1     3597.38     3497.50     89.93 o 
   2   3   1      569.66      546.41     34.57 o 
   3   3   1      297.80      303.99      7.08 o 
   4   3   1      127.49      133.48      3.39 o 
   5   3   1       76.29       72.39      2.70 o 
   6   3   1       10.59        7.58      1.70 o 
   7   3   1        1.31        1.81      2.61 o 
   8   3   1       17.66       17.77      5.03 o 
   9   3   1        0.58        1.28     12.03 o 
  -7   4   1       11.41       53.94     12.95 o 
  -6   4   1       21.98       17.46      3.74 o 
  -5   4   1      142.00      145.37      5.83 o 
  -4   4   1      402.11      401.37      7.78 o 
  -3   4   1       77.67       84.37      4.25 o 
  -2   4   1        4.12        4.04      4.90 o 
  -1   4   1        0.60       -0.22      2.13 o 
   0   4   1       26.71       38.41      8.06 o 
   1   4   1     2011.34     2052.98     40.32 o 
   2   4   1     1326.11     1355.33     27.95 o 
   3   4   1       82.93       73.73      3.22 o 
   4   4   1        8.68       10.95      3.19 o 
   5   4   1        1.19        2.74      2.52 o 
   6   4   1        0.05        1.01      1.67 o 
   7   4   1        0.89       -3.38      2.26 o 
   8   4   1       95.22       89.69     30.78 o 
   9   4   1       16.78       20.54     10.13 o 
  -7   5   1       12.64      -11.13      9.49 o 
  -6   5   1       13.29       19.98      8.22 o 
  -5   5   1        0.44       -0.04      4.05 o 
  -4   5   1      327.59      304.50      6.28 o 
  -3   5   1       56.43       49.28      2.73 o 
  -2   5   1        0.02        2.59      2.87 o 
  -1   5   1      122.17      103.96      5.75 o 
   0   5   1       60.91       67.15      4.67 o 
   1   5   1      446.24      488.15     40.43 o 
   2   5   1      301.06      323.71     19.78 o 
   3   5   1       17.81       12.57      2.19 o 
   4   5   1       96.91       94.13      3.81 o 
   5   5   1        3.17        0.40      3.03 o 
   6   5   1        2.36        2.54      2.56 o 
   7   5   1       27.81       37.05      8.29 o 
   8   5   1        5.82       13.65      4.31 o 
   9   5   1        0.72       -9.77     13.45 o 
  -7   6   1        6.60       -6.65      9.69 o 
  -6   6   1        3.43       -0.94      8.45 o 
  -5   6   1        0.12       -3.08      2.52 o 
  -4   6   1      359.10      362.72     12.78 o 
  -3   6   1       36.01       40.28      4.31 o 
  -2   6   1      275.62      296.40     10.38 o 
  -1   6   1      354.15      371.84     12.01 o 
   0   6   1       16.98       15.14      3.97 o 
   1   6   1        1.39        9.93     11.46 o 
   2   6   1      113.07      131.68      8.95 o 
   3   6   1      104.85      113.30      6.56 o 
   4   6   1       34.82       31.48      4.38 o 
   5   6   1       47.56       48.92      4.96 o 
   6   6   1        5.12        5.95      4.25 o 
   7   6   1       36.52       45.81      3.65 o 
   8   6   1        2.87       -5.66      4.69 o 
  -6   7   1       26.74       28.00      5.45 o 
  -5   7   1       13.52       13.77      3.86 o 
  -4   7   1       41.07       37.86      3.76 o 
  -3   7   1        1.71        7.73      7.31 o 
  -2   7   1      253.07      242.58     10.08 o 
  -1   7   1        5.32       17.71      6.90 o 
   0   7   1       66.39       67.98      7.82 o 
   1   7   1      294.27      297.46     18.76 o 
   2   7   1       14.76       17.93      4.23 o 
   3   7   1       43.56       52.87     10.21 o 
   4   7   1        7.03        4.52      4.17 o 
   5   7   1        0.69        0.32      3.11 o 
   6   7   1        3.60        6.76      5.51 o 
   7   7   1       16.22       17.82      3.98 o 
   8   7   1        7.95      -11.61      8.65 o 
  -6   8   1       11.10       32.54     14.56 o 
  -5   8   1        3.39        0.59      4.38 o 
  -4   8   1        0.50       -3.46      5.27 o 
  -3   8   1       24.64       21.84      5.10 o 
  -2   8   1       92.30       93.28      7.09 o 
  -1   8   1       19.57        7.53      5.11 o 
   0   8   1       11.21       11.57      7.92 o 
   1   8   1        0.26       -6.79      4.53 o 
   2   8   1       44.02       54.56      6.36 o 
   3   8   1       35.12       36.14      3.10 o 
   4   8   1        5.19       -1.78      6.24 o 
   5   8   1       10.17       17.45      7.68 o 
   6   8   1       80.31       78.31      5.66 o 
   7   8   1        7.17        1.92      4.29 o 
   8   8   1        0.50       -5.23      9.08 o 
  -5   9   1        1.19        5.64      6.51 o 
  -4   9   1       17.41       12.16      8.53 o 
  -3   9   1        7.55       14.34     10.03 o 
  -2   9   1        3.61       -2.70     11.58 o 
  -1   9   1      155.38      149.49     29.21 o 
   0   9   1       62.91       96.76      7.77 o 
   1   9   1       11.26       21.45      4.96 o 
   2   9   1      153.58      153.12     17.20 o 
   3   9   1       25.56       17.23     10.96 o 
   4   9   1       42.60       40.23      8.73 o 
   5   9   1        0.03        3.93      3.82 o 
   6   9   1        6.88        9.35      4.90 o 
   7   9   1       12.77        5.09      6.76 o 
  -4  10   1       12.16       21.30      8.19 o 
  -3  10   1        0.59       -0.82      5.53 o 
  -2  10   1        1.20      -11.18      7.46 o 
  -1  10   1       38.97       63.66     16.26 o 
   0  10   1      133.84      137.29     30.77 o 
   1  10   1        2.14        5.30      5.85 o 
   2  10   1       23.12       17.18      6.39 o 
   3  10   1        6.66        4.93      6.05 o 
   4  10   1       26.91       15.47      8.94 o 
   5  10   1        0.00       -1.48      2.81 o 
   6  10   1        4.92       -9.74     10.02 o 
   7  10   1        8.42       22.02     11.12 o 
  -3  11   1        0.76       18.70     10.84 o 
  -2  11   1        0.85      -10.75     11.36 o 
  -1  11   1        1.16       24.46     10.85 o 
   0  11   1        9.00       24.38     11.10 o 
   1  11   1        6.52        2.56      9.93 o 
   2  11   1        0.12       10.19      9.55 o 
   3  11   1        7.02       25.08     10.64 o 
   4  11   1       25.71       20.77     11.14 o 
   5  11   1        0.03      -16.57     11.37 o 
  -2  12   1       15.92       49.92     14.25 o 
  -1  12   1        5.44       28.10     13.39 o 
   0  12   1        0.57       16.24      9.45 o 
   2  12   1        7.78       16.68      9.19 o 
   3  12   1        4.54        1.04     11.77 o 
   4  12   1        0.17       -9.92      8.78 o 
   5  12   1        2.26       -3.99     11.65 o 
  -4 -11   2        0.58       12.29     12.09 o 
  -3 -11   2        4.13        0.39     11.21 o 
  -2 -11   2       29.64       72.84     14.17 o 
  -1 -11   2        5.28       -7.87      5.68 o 
   0 -11   2        8.18       -2.48      7.78 o 
   1 -11   2        4.37       -0.70      8.77 o 
   2 -11   2        3.88        0.85     18.38 o 
  -5 -10   2        2.23       -3.97     10.83 o 
  -4 -10   2        3.65        4.07     10.31 o 
  -3 -10   2        1.09      -11.52      8.45 o 
  -2 -10   2       17.77       12.59      5.41 o 
  -1 -10   2       27.16       13.65     10.53 o 
   0 -10   2       13.86       12.67     10.73 o 
   1 -10   2       71.35       75.14     11.02 o 
   2 -10   2        4.78       -9.16      6.11 o 
   3 -10   2        0.18       -7.32      9.12 o 
   4 -10   2        2.62       10.29     17.03 o 
  -6  -9   2        0.44      -16.61     11.07 o 
  -5  -9   2       15.57       18.57     10.83 o 
  -4  -9   2        1.17        0.78      6.21 o 
  -3  -9   2        7.84       -2.65      2.98 o 
  -2  -9   2        8.11       10.01      5.68 o 
  -1  -9   2      119.02      130.68      9.30 o 
   0  -9   2        8.10        9.07      6.21 o 
   1  -9   2        0.11        7.99     10.17 o 
   2  -9   2      158.09      143.14      9.18 o 
   3  -9   2        5.78       13.24      8.15 o 
   4  -9   2        1.72       -0.94      4.25 o 
   5  -9   2        4.03       -9.03     13.11 o 
  -7  -8   2       10.09        7.63      9.81 o 
  -6  -8   2       10.29        4.58     12.62 o 
  -5  -8   2       61.70       60.84     19.63 o 
  -4  -8   2       20.28       12.55      5.79 o 
  -3  -8   2       14.64       12.66      2.84 o 
  -2  -8   2        1.83        3.47      5.08 o 
  -1  -8   2        2.94        9.63      6.44 o 
   0  -8   2        0.98       -3.04      5.33 o 
   1  -8   2        4.42        8.52      2.39 o 
   2  -8   2       16.19        8.25      3.75 o 
   3  -8   2       15.72        9.42      8.50 o 
   4  -8   2        5.01        1.58      4.79 o 
   5  -8   2        2.16       -4.11      3.99 o 
  -7  -7   2       16.26       16.95      6.23 o 
  -6  -7   2        8.28       12.73      5.77 o 
  -5  -7   2       21.28       22.08      5.11 o 
  -4  -7   2        5.93       10.62      7.42 o 
  -3  -7   2       91.93       83.60      4.01 o 
  -2  -7   2       32.92       35.21      6.64 o 
  -1  -7   2        7.46       13.71      4.35 o 
   0  -7   2      113.44      113.47      7.17 o 
   1  -7   2       69.46       63.13      3.93 o 
   2  -7   2        1.16        4.83      2.41 o 
   3  -7   2      233.42      229.79      8.13 o 
   4  -7   2        5.55       12.40      6.83 o 
   5  -7   2        0.82       -3.61      5.52 o 
   6  -7   2       40.61       37.12      6.44 o 
  -8  -6   2        0.57       -3.01      7.64 o 
  -7  -6   2        0.21        1.58      4.38 o 
  -6  -6   2        6.88       12.14      6.10 o 
  -5  -6   2       15.31       16.26      8.23 o 
  -4  -6   2       49.91       51.52      6.14 o 
  -3  -6   2       63.48       69.61      9.29 o 
  -2  -6   2       94.58       93.26      4.47 o 
  -1  -6   2       18.25       40.95      6.49 o 
   0  -6   2       88.57      103.23     15.31 o 
   1  -6   2      260.34      250.37     11.80 o 
   2  -6   2        2.33        2.79      3.93 o 
   3  -6   2      298.45      292.55      9.51 o 
   4  -6   2        0.21        9.87      6.19 o 
   5  -6   2       13.69        9.17      5.97 o 
   6  -6   2       51.24       59.62      4.49 o 
   7  -6   2        7.04       21.87      9.55 o 
  -8  -5   2        2.10        0.56      5.09 o 
  -7  -5   2       48.14       51.63      5.43 o 
  -6  -5   2        5.99       10.02      5.22 o 
  -5  -5   2       32.44       42.62      4.24 o 
  -4  -5   2        9.18       10.18      4.03 o 
  -3  -5   2      189.77      190.79     22.66 o 
  -2  -5   2       52.22       46.13      6.06 o 
  -1  -5   2        0.24        4.18      3.04 o 
   0  -5   2       85.22       79.83      5.40 o 
   1  -5   2      633.37      607.28     28.83 o 
   2  -5   2        3.37       -0.41      2.29 o 
   3  -5   2        1.02       -0.15      3.77 o 
   4  -5   2       98.34       87.76      4.90 o 
   5  -5   2       42.56       41.51      6.13 o 
   6  -5   2       18.74       20.65      2.68 o 
   7  -5   2        0.05       21.39     11.63 o 
  -8  -4   2        1.82       26.69     12.04 o 
  -7  -4   2      239.12      236.29     16.45 o 
  -6  -4   2       71.53       74.30      6.17 o 
  -5  -4   2        3.31        1.65      2.39 o 
  -4  -4   2       25.47       24.49      8.71 o 
  -3  -4   2        2.66       10.42      5.44 o 
  -2  -4   2      216.84      191.73      5.07 o 
  -1  -4   2      864.42      876.51     16.17 o 
   0  -4   2       50.27       43.59      4.23 o 
   1  -4   2      246.11      253.42      7.25 o 
   2  -4   2      100.20      103.81      3.77 o 
   3  -4   2       18.89       23.36      4.72 o 
   4  -4   2        0.56        2.48      4.41 o 
   5  -4   2        0.73        1.84      2.43 o 
   6  -4   2       45.43       35.34      4.27 o 
   7  -4   2        0.02       -6.72     10.99 o 
  -8  -3   2        1.54       27.26     10.16 o 
  -7  -3   2      146.96      140.89      5.77 o 
  -6  -3   2      113.57      108.80      5.45 o 
  -5  -3   2       85.28       78.90      6.57 o 
  -4  -3   2      152.90      152.30      4.79 o 
  -3  -3   2        7.18        5.51      3.31 o 
  -2  -3   2      322.50      326.51     15.64 o 
  -1  -3   2      174.86      183.77      4.97 o 
   0  -3   2      984.80     1003.44     17.54 o 
   1  -3   2      337.53      343.46     14.89 o 
   2  -3   2      266.48      249.83      5.01 o 
   3  -3   2      248.94      258.10      4.95 o 
   4  -3   2      295.12      298.40      8.64 o 
   5  -3   2        9.36       11.16      3.11 o 
   6  -3   2       26.03       20.85      7.06 o 
   7  -3   2        4.38        7.72      5.52 o 
  -8  -2   2        0.01        9.90      7.90 o 
  -7  -2   2      213.37      203.17      5.27 o 
  -6  -2   2        0.00        1.31      2.37 o 
  -5  -2   2        0.48        0.71      1.67 o 
  -4  -2   2      321.86      321.75      6.37 o 
  -3  -2   2       17.89       10.52      3.71 o 
  -2  -2   2       68.96       73.93      5.09 o 
  -1  -2   2      116.17       95.08      2.98 o 
   1  -2   2     1497.22     1476.21     32.53 o 
   2  -2   2      790.91      822.59     15.04 o 
   3  -2   2       36.63       37.24      1.64 o 
   4  -2   2     1002.54      994.98     14.37 o 
   5  -2   2       62.91       83.28      5.03 o 
   6  -2   2        2.02       -0.70      4.07 o 
   7  -2   2       11.86        6.29      5.52 o 
  -8  -1   2       11.78       -0.01     12.00 o 
  -7  -1   2       24.26       30.45      2.58 o 
  -6  -1   2        0.06        1.81      2.49 o 
  -5  -1   2      131.63      128.35      3.82 o 
  -4  -1   2      560.56      562.63     15.35 o 
  -3  -1   2      504.48      515.06     10.51 o 
  -2  -1   2     1153.24     1102.27     40.39 o 
  -1  -1   2      914.05     1055.40     33.20 o 
   0  -1   2      222.09      246.30      4.45 o 
   1  -1   2     4874.01     4809.89     89.05 o 
   2  -1   2       37.69       49.84      1.65 o 
   3  -1   2      107.53       95.80      2.10 o 
   4  -1   2     1578.62     1631.19     22.45 o 
   5  -1   2        5.38       -2.44      2.47 o 
   6  -1   2        1.58       -1.25      7.74 o 
   7  -1   2        5.38        4.57      4.66 o 
  -8   0   2       13.22       31.40      7.10 o 
  -7   0   2        2.96        2.16      2.67 o 
  -6   0   2        0.85       -2.00      3.42 o 
  -5   0   2      104.77      107.68      4.14 o 
  -4   0   2      189.51      197.49      4.71 o 
  -3   0   2       46.73       58.87      4.70 o 
  -2   0   2      975.83      978.92     23.94 o 
  -1   0   2      187.70      234.71      9.84 o 
   0   0   2       25.90       34.78      1.35 o 
   1   0   2      637.73      600.99      9.60 o 
   2   0   2    12146.07    10778.08    176.47 o 
   3   0   2      196.34      158.78      6.15 o 
   4   0   2     1132.54     1208.16     17.04 o 
   5   0   2        1.34        0.92      4.50 o 
   6   0   2      424.97      420.19     18.16 o 
   7   0   2       32.96       41.62     21.92 o 
   8   0   2       10.78        6.81      7.19 o 
  -8   1   2       33.29       30.30     11.65 o 
  -7   1   2        9.58        6.59      7.12 o 
  -6   1   2        6.61        7.04      4.30 o 
  -5   1   2       16.98       14.71      4.59 o 
  -4   1   2      235.50      234.61      6.17 o 
  -3   1   2        9.40       16.63      2.15 o 
  -2   1   2       31.95       28.62      1.98 o 
  -1   1   2     4765.51     4445.81     99.21 o 
   1   1   2     5356.23     4952.12     97.26 o 
   2   1   2      872.74      869.01      8.89 o 
   3   1   2      541.58      578.83      7.85 o 
   4   1   2      164.07      134.86      4.12 o 
   5   1   2        2.13        0.04      2.45 o 
   6   1   2      202.80      196.59      6.61 o 
   7   1   2        4.32        0.05      3.69 o 
   8   1   2        0.07        0.24      6.33 o 
  -8   2   2       13.89      -10.20     11.62 o 
  -7   2   2       49.16       55.32      3.64 o 
  -6   2   2       74.95       69.03     15.49 o 
  -5   2   2        5.82       10.97      2.81 o 
  -4   2   2       77.56       87.95      3.70 o 
  -3   2   2        0.36        1.16      1.85 o 
  -2   2   2      607.85      579.22      8.71 o 
  -1   2   2      856.85      768.45     25.03 o 
   0   2   2      362.84      387.56      9.20 o 
   1   2   2     1181.08     1100.07     32.99 o 
   2   2   2       54.03       52.32      2.22 o 
   3   2   2      179.63      172.98      4.04 o 
   4   2   2       21.96       18.84      2.27 o 
   5   2   2        0.11       -1.26      2.06 o 
   6   2   2      129.26      131.26      6.11 o 
   7   2   2       29.50       29.24      3.82 o 
   8   2   2       21.28       28.54      6.81 o 
  -7   3   2       37.44       45.11      9.13 o 
  -6   3   2      123.99      122.15      6.33 o 
  -5   3   2        7.85       15.12      3.81 o 
  -4   3   2        4.28        4.75      3.33 o 
  -3   3   2        7.78        9.18      2.32 o 
  -2   3   2      405.71      410.40     11.01 o 
  -1   3   2       16.81       21.07      2.40 o 
   0   3   2      594.30      623.94     14.09 o 
   1   3   2     6935.61     6796.35    123.46 o 
   2   3   2        6.27        0.16      3.09 o 
   3   3   2       27.90       27.90      2.66 o 
   4   3   2      888.05      895.80     16.64 o 
   5   3   2       32.73       40.30      2.25 o 
   6   3   2       40.14       35.56      1.94 o 
   7   3   2      122.41      108.08      7.35 o 
   8   3   2        1.49        3.37      5.04 o 
  -7   4   2       10.20       10.33     11.02 o 
  -6   4   2        7.62       12.70      5.27 o 
  -5   4   2        7.09        3.81      5.26 o 
  -4   4   2       80.00       92.77      4.42 o 
  -3   4   2        0.91       10.07      3.81 o 
  -2   4   2     1180.69     1134.00     26.66 o 
  -1   4   2      128.65      166.15      6.52 o 
   0   4   2      864.21      873.74     19.40 o 
   1   4   2     1869.46     2028.18     39.85 o 
   2   4   2       91.22       88.63      5.88 o 
   3   4   2      250.28      269.30      5.64 o 
   4   4   2       98.02       86.01      2.95 o 
   5   4   2       65.49       79.96      6.59 o 
   6   4   2      101.78      101.58      5.16 o 
   7   4   2       14.09        8.94      3.87 o 
   8   4   2       91.66       83.41      7.29 o 
   9   4   2       19.83       34.11     13.69 o 
  -7   5   2        0.73        4.99      9.02 o 
  -6   5   2       73.78       83.81      8.94 o 
  -5   5   2      123.03      121.03      4.72 o 
  -4   5   2       35.26       32.69      3.05 o 
  -3   5   2      200.44      211.34      5.15 o 
  -2   5   2       89.55       80.37      3.15 o 
  -1   5   2     1246.07     1303.60     22.26 o 
   0   5   2      189.67      207.17     26.13 o 
   1   5   2      507.71      469.26     29.74 o 
   2   5   2      134.93      147.50      6.55 o 
   3   5   2      186.46      164.58      5.46 o 
   4   5   2      552.57      616.27     15.28 o 
   5   5   2        6.76        6.58      4.27 o 
   6   5   2       13.99       14.43      3.85 o 
   7   5   2        0.35       -0.37      3.97 o 
   8   5   2        6.74       15.13      3.99 o 
   9   5   2        1.00       -6.94     11.41 o 
  -7   6   2       20.80       26.82     11.41 o 
  -6   6   2        8.08        3.42      4.16 o 
  -5   6   2       18.58       23.68      3.28 o 
  -4   6   2      171.22      161.33      5.62 o 
  -3   6   2      234.83      229.20      5.69 o 
  -2   6   2       52.08       52.78      3.78 o 
  -1   6   2       66.26       72.69      5.31 o 
   0   6   2       19.21       19.98      4.67 o 
   1   6   2        6.42        4.79      3.61 o 
   2   6   2      553.42      572.71     23.69 o 
   3   6   2      108.77       94.06      4.55 o 
   4   6   2       61.48       68.23      4.18 o 
   5   6   2        5.52        6.80      4.01 o 
   6   6   2        0.24        0.78      4.30 o 
   7   6   2        0.44        0.00      2.40 o 
   8   6   2       10.51       11.45      4.69 o 
   9   6   2        7.52       32.08     13.76 o 
  -6   7   2        6.27       18.65      6.07 o 
  -5   7   2        0.26       -4.88      3.40 o 
  -4   7   2       55.22       54.48      4.69 o 
  -3   7   2      127.04      128.03      5.16 o 
  -2   7   2      152.36      158.73     18.12 o 
  -1   7   2       29.28       46.36      7.87 o 
   0   7   2      118.74      121.06      7.21 o 
   1   7   2      272.34      286.47     25.05 o 
   2   7   2       52.26       64.79      5.45 o 
   3   7   2      141.33      156.31      7.90 o 
   4   7   2       46.83       51.47      3.95 o 
   5   7   2       25.44       23.45      4.76 o 
   6   7   2       15.94       15.76      2.43 o 
   7   7   2        0.32       -4.39      4.46 o 
   8   7   2        7.66        9.91      5.10 o 
  -6   8   2        6.98        3.19     17.39 o 
  -5   8   2        2.97        5.15      5.29 o 
  -4   8   2        8.82        8.35      4.11 o 
  -3   8   2        1.20        4.79      2.89 o 
  -2   8   2       37.11       32.13      5.85 o 
  -1   8   2        6.11        5.49      4.22 o 
   0   8   2       40.38       38.48      8.58 o 
   1   8   2      412.60      424.62     28.92 o 
   2   8   2      108.81       89.40      7.26 o 
   3   8   2       49.77       63.20      9.76 o 
   4   8   2       92.99       86.34      4.40 o 
   5   8   2        0.12       -0.01      2.80 o 
   6   8   2       81.17       69.16      3.57 o 
   7   8   2        0.22       -1.82      3.10 o 
   8   8   2        3.55       -2.75     11.20 o 
  -5   9   2        8.31       15.06      8.83 o 
  -4   9   2        0.48        3.15      8.75 o 
  -3   9   2       74.72       49.90      6.94 o 
  -2   9   2       16.65       15.75     10.27 o 
  -1   9   2       65.77       64.25      7.19 o 
   0   9   2        0.18        3.05     14.25 o 
   1   9   2       69.68       63.90      6.67 o 
   2   9   2      539.78      540.29     17.64 o 
   3   9   2       16.11        3.65      3.88 o 
   4   9   2        2.63        1.60      5.15 o 
   5   9   2        0.37        6.75      3.85 o 
   6   9   2        6.43        1.68      3.92 o 
   7   9   2       11.63       14.62      4.47 o 
   8   9   2        5.49        9.12     19.50 o 
  -4  10   2        3.24       15.06     14.37 o 
  -3  10   2        2.01        9.90      5.84 o 
  -2  10   2       84.85       60.75     16.46 o 
  -1  10   2        9.55       -1.85      4.98 o 
   0  10   2        8.56       10.34      6.55 o 
   1  10   2        6.93       24.59      6.87 o 
   2  10   2        4.63       15.39      4.84 o 
   3  10   2        3.01        3.28      9.54 o 
   4  10   2        1.99       18.83     15.18 o 
   5  10   2        0.06        0.19      3.26 o 
   6  10   2       26.68       35.75      6.59 o 
   7  10   2        0.00        5.38      9.60 o 
  -3  11   2        2.03       -2.71      7.25 o 
  -1  11   2        0.08        1.98      9.64 o 
   0  11   2        0.48      -13.27      8.85 o 
   1  11   2       44.80       63.91     10.47 o 
   2  11   2        9.21      -15.46     10.31 o 
   3  11   2        0.67      -10.98      7.32 o 
   4  11   2        2.68       10.65      7.52 o 
   6  11   2        1.69      -15.26     10.17 o 
  -2  12   2       28.89       16.59     13.27 o 
  -1  12   2        0.12      -13.88     13.06 o 
   0  12   2        2.90      -18.73     12.48 o 
   1  12   2       16.90       15.23     11.62 o 
   2  12   2        0.00      -17.61     11.74 o 
   3  12   2       16.77       44.00     10.24 o 
   4  12   2        6.09       15.57     10.89 o 
   5  12   2        6.60        7.90      8.50 o 
   1  13   2       12.31       22.79     13.11 o 
   2  13   2        6.16       24.19     12.35 o 
   3  13   2        0.46        8.64      9.16 o 
  -3 -11   3        0.00       14.73     11.80 o 
  -2 -11   3       30.24       46.33     13.95 o 
  -1 -11   3        0.96       -4.46     12.86 o 
   0 -11   3        7.20       -2.41     11.77 o 
   1 -11   3       10.89       22.23     13.52 o 
  -5 -10   3        2.54       -7.71     12.22 o 
  -4 -10   3        3.01       -3.88     10.80 o 
  -3 -10   3        0.60        3.02     11.23 o 
  -2 -10   3        3.76        0.61      4.75 o 
  -1 -10   3        8.27        8.52      4.77 o 
   0 -10   3        9.29       14.46      6.91 o 
   1 -10   3       62.02       81.55     14.12 o 
   2 -10   3        2.34        2.70     15.37 o 
   3 -10   3       15.64       19.92      7.94 o 
  -6  -9   3       12.59       28.35     12.86 o 
  -5  -9   3        7.39      -15.47     10.31 o 
  -4  -9   3        6.85      -16.27     10.85 o 
  -3  -9   3       52.03       51.40      4.78 o 
  -2  -9   3        4.84        4.76      4.60 o 
  -1  -9   3        9.50       13.60      4.60 o 
   0  -9   3       10.22       16.42      5.83 o 
   1  -9   3        0.04        0.71      3.35 o 
   2  -9   3       35.92       37.84      8.18 o 
   3  -9   3        0.83       13.71      5.05 o 
   4  -9   3        0.13       -9.94      7.31 o 
  -6  -8   3        4.47       14.41      7.78 o 
  -5  -8   3        7.18       -6.92      9.46 o 
  -4  -8   3        6.52        0.43      5.00 o 
  -3  -8   3        3.15        2.54      6.70 o 
  -2  -8   3       17.45       13.42      3.40 o 
  -1  -8   3       34.47       36.74      4.41 o 
   0  -8   3       36.05       51.14      6.39 o 
   1  -8   3      141.51      153.03      5.85 o 
   2  -8   3      142.25      145.88      5.50 o 
   3  -8   3        7.26        2.33      3.86 o 
   4  -8   3        0.76        3.30      8.96 o 
   5  -8   3       30.26       29.25      7.55 o 
  -7  -7   3       20.94       33.08     10.76 o 
  -6  -7   3        4.50       -6.72      4.48 o 
  -5  -7   3        3.79        7.21      5.47 o 
  -4  -7   3       53.77       66.27     11.84 o 
  -3  -7   3       11.52        2.98     11.63 o 
  -2  -7   3        5.88        0.84      5.96 o 
  -1  -7   3        3.54       13.05      4.53 o 
   0  -7   3      127.94      144.38      6.77 o 
   1  -7   3       14.16       21.76     12.28 o 
   2  -7   3        5.39        9.20      3.27 o 
   3  -7   3      265.36      243.85      7.88 o 
   4  -7   3        0.79       -0.04      4.79 o 
   5  -7   3       22.75       20.31      3.97 o 
   6  -7   3        1.25       -2.27      8.13 o 
  -7  -6   3        1.02        7.95      8.48 o 
  -6  -6   3        0.93       -0.87      3.76 o 
  -5  -6   3       15.37       14.77      7.48 o 
  -4  -6   3       24.05       43.76      6.07 o 
  -3  -6   3        0.70       -7.82      5.21 o 
  -2  -6   3        3.03        7.58      2.46 o 
  -1  -6   3       16.42       16.28      3.15 o 
   0  -6   3       89.84       87.78      6.89 o 
   1  -6   3       54.31       61.06      5.69 o 
   2  -6   3        4.37       -1.82      4.04 o 
   3  -6   3      226.94      214.18      6.09 o 
   4  -6   3        0.24        2.62      3.82 o 
   5  -6   3        6.98        8.76      8.15 o 
   6  -6   3        1.65        6.39      4.92 o 
   7  -6   3        2.13        4.20     14.61 o 
  -7  -5   3        0.00        7.75      4.79 o 
  -6  -5   3        1.54        5.71      3.42 o 
  -5  -5   3      262.35      249.65     12.79 o 
  -4  -5   3        1.27       -1.72      3.36 o 
  -3  -5   3       20.07       14.88      3.90 o 
  -2  -5   3       51.20       46.35      4.92 o 
  -1  -5   3       15.15       13.04      3.44 o 
   0  -5   3        8.52        4.04      2.87 o 
   1  -5   3       34.83       30.63      3.59 o 
   2  -5   3       56.78       59.00      3.90 o 
   3  -5   3       51.97       47.77      4.99 o 
   4  -5   3        2.70       -0.23      4.34 o 
   5  -5   3        2.05        4.90      2.36 o 
   6  -5   3        3.53       -1.03      3.59 o 
   7  -5   3       29.09        1.78      7.09 o 
  -8  -4   3        0.31      -20.34     13.56 o 
  -7  -4   3        1.93        8.81      4.45 o 
  -6  -4   3       58.21       56.01      5.10 o 
  -5  -4   3       91.84      107.12     21.26 o 
  -4  -4   3      164.96      178.26      6.87 o 
  -3  -4   3      180.93      197.60      8.61 o 
  -2  -4   3      399.90      410.91     23.24 o 
  -1  -4   3      259.32      320.57      8.04 o 
   0  -4   3      181.15      192.66      6.38 o 
   1  -4   3       52.03       55.95      6.69 o 
   2  -4   3      268.24      277.27      6.66 o 
   3  -4   3       85.64       77.68      4.74 o 
   4  -4   3      258.79      238.75      6.48 o 
   5  -4   3        0.76        2.06      1.71 o 
   6  -4   3       61.79       55.55      6.24 o 
   7  -4   3       16.96       18.44      7.18 o 
  -8  -3   3        0.06       -7.05      8.32 o 
  -7  -3   3        0.20        2.63     10.23 o 
  -6  -3   3       12.76       12.76      2.54 o 
  -5  -3   3      953.84      977.42     16.92 o 
  -4  -3   3        9.83        5.83      4.12 o 
  -3  -3   3       15.45       17.15      5.12 o 
  -2  -3   3      885.08      903.02     21.31 o 
  -1  -3   3        7.51       16.01      2.19 o 
   0  -3   3      491.34      533.93     11.13 o 
   1  -3   3       97.48       90.19      3.86 o 
   2  -3   3      252.17      286.75     12.99 o 
   3  -3   3       12.62       15.55      1.80 o 
   4  -3   3       68.05       64.01      5.93 o 
   5  -3   3      120.16      107.50      5.08 o 
   6  -3   3      109.65      103.66      5.72 o 
   7  -3   3        2.52       14.77      9.35 o 
  -7  -2   3        7.93        6.40      4.59 o 
  -6  -2   3       31.03       33.09      4.57 o 
  -5  -2   3        9.84        1.36      3.53 o 
  -4  -2   3       94.57       90.69      7.73 o 
  -3  -2   3      184.52      200.23     10.21 o 
  -2  -2   3        9.75       15.10      4.08 o 
  -1  -2   3      559.78      510.93     12.66 o 
   0  -2   3        4.91        4.40      1.90 o 
   1  -2   3        7.26        6.29      1.96 o 
   2  -2   3      645.64      665.62     10.84 o 
   3  -2   3       81.31      104.28      3.28 o 
   4  -2   3      258.98      274.45      6.63 o 
   5  -2   3      107.55      100.61      5.21 o 
   6  -2   3      104.77      116.51      7.22 o 
  -8  -1   3       11.48       14.56      8.00 o 
  -7  -1   3        7.63        9.65      2.30 o 
  -6  -1   3       96.61       94.64      3.57 o 
  -5  -1   3        1.57        2.65      4.86 o 
  -4  -1   3        4.47        9.59      4.31 o 
  -3  -1   3      787.98      818.01     25.27 o 
  -2  -1   3      694.18      647.33     12.32 o 
  -1  -1   3        0.17        1.58      1.93 o 
   0  -1   3      656.13      618.51      9.73 o 
   2  -1   3      159.55      159.79      5.66 o 
   3  -1   3      304.07      317.81      6.46 o 
   4  -1   3      239.85      245.66      5.47 o 
   5  -1   3      435.78      438.99     10.37 o 
   6  -1   3       40.11       42.68      7.76 o 
   7  -1   3        1.18       -2.54      4.18 o 
   8  -1   3       23.09       32.78      9.67 o 
  -8   0   3        6.54        8.32      7.67 o 
  -7   0   3        8.11        9.32      2.54 o 
  -6   0   3       83.60       78.68      3.51 o 
  -5   0   3      113.41      113.39      9.12 o 
  -4   0   3       60.39       66.35      4.00 o 
  -3   0   3        1.54        4.14      3.16 o 
  -2   0   3       62.79       52.53      8.01 o 
  -1   0   3      203.53      195.40      7.45 o 
   0   0   3      293.53      266.85      7.86 o 
   1   0   3     9086.35     8767.82    172.94 o 
   2   0   3     1084.11     1118.64     13.86 o 
   3   0   3       77.21       93.68      4.26 o 
   4   0   3      111.18      107.34      4.18 o 
   5   0   3      165.82      174.45      9.59 o 
   6   0   3       25.52       27.02      5.16 o 
   7   0   3        1.66        1.44      5.26 o 
   8   0   3       12.72       25.55      8.75 o 
  -7   1   3       42.51       50.24      3.59 o 
  -6   1   3       45.24       43.99      6.13 o 
  -5   1   3      199.38      193.12      5.79 o 
  -4   1   3        0.41       -2.87      2.56 o 
  -3   1   3     1165.73     1239.44     30.35 o 
  -2   1   3     1323.65     1402.56     25.69 o 
  -1   1   3      203.70      239.96      9.45 o 
   0   1   3     1280.70     1273.85     25.26 o 
   1   1   3      202.21      163.91      3.66 o 
   2   1   3     2826.18     2604.48     47.03 o 
   3   1   3      544.54      547.16      8.86 o 
   4   1   3      164.57      168.71      5.54 o 
   5   1   3       53.78       47.37      4.28 o 
   6   1   3        1.29       -5.24      3.74 o 
   7   1   3        0.49        0.98      5.28 o 
   8   1   3        7.75      -11.69      7.79 o 
  -7   2   3        0.27        1.27      5.75 o 
  -6   2   3        3.43        4.87      2.68 o 
  -5   2   3      104.10      107.66      8.22 o 
  -4   2   3       12.21       17.21      3.69 o 
  -3   2   3      119.76      120.09      5.33 o 
  -2   2   3        3.41        0.23      3.25 o 
  -1   2   3      733.33      795.03     27.43 o 
   0   2   3     2145.22     2114.29     40.53 o 
   1   2   3      477.37      454.39     11.70 o 
   2   2   3     1393.53     1229.99     36.56 o 
   3   2   3       59.28       50.00      1.72 o 
   4   2   3       65.54       55.94      2.65 o 
   5   2   3      126.70      125.57      5.04 o 
   6   2   3       83.46       79.39      5.17 o 
   7   2   3       15.14       19.34      6.63 o 
   8   2   3        4.82       -3.87      6.58 o 
  -7   3   3       11.58       17.83      5.11 o 
  -6   3   3       17.83       14.20      4.49 o 
  -5   3   3       96.70       96.33      5.18 o 
  -4   3   3       37.38       50.93      7.26 o 
  -3   3   3      127.44      137.71      4.55 o 
  -2   3   3        4.75       -1.31      2.39 o 
  -1   3   3      544.13      500.41     12.52 o 
   0   3   3     2584.13     2565.46     48.81 o 
   1   3   3     1619.05     1550.97     46.17 o 
   2   3   3       14.59       17.46      1.86 o 
   3   3   3      159.85      148.80      3.85 o 
   4   3   3        9.68        7.48      1.41 o 
   5   3   3      226.46      240.89      5.89 o 
   6   3   3       92.08       77.90      4.26 o 
   7   3   3       68.21       65.73      6.01 o 
   8   3   3        6.27        5.75      6.38 o 
  -7   4   3        2.26       20.30     12.51 o 
  -6   4   3       17.11       13.88      6.83 o 
  -5   4   3        8.10       10.40      6.55 o 
  -4   4   3       12.26       13.46      3.15 o 
  -3   4   3        1.09        5.32      4.26 o 
  -2   4   3        2.72        5.25      3.24 o 
  -1   4   3      653.16      660.89     22.21 o 
   0   4   3     1828.66     1902.25     44.69 o 
   1   4   3     1773.17     1778.13     38.41 o 
   2   4   3      137.51      132.38      4.41 o 
   3   4   3       52.08       50.04      2.61 o 
   4   4   3      259.62      268.72      6.01 o 
   5   4   3       17.03       18.20      1.76 o 
   6   4   3      150.60      148.04      7.40 o 
   7   4   3       52.98       53.48      2.39 o 
   8   4   3       10.39      -10.91     10.62 o 
   9   4   3        3.77       30.88     10.27 o 
  -7   5   3        3.52      -15.19     10.13 o 
  -6   5   3      120.42      110.48      5.46 o 
  -5   5   3      334.71      313.64      7.68 o 
  -4   5   3       37.82       32.07      3.45 o 
  -3   5   3      353.50      340.87      9.40 o 
  -2   5   3       15.01       21.75      7.17 o 
  -1   5   3      221.48      200.48      7.85 o 
   1   5   3       34.02       35.68      8.17 o 
   2   5   3      670.74      680.92     16.62 o 
   3   5   3       65.02       85.36      9.54 o 
   4   5   3        2.75        2.26      2.02 o 
   5   5   3       48.20       46.22      2.58 o 
   6   5   3       12.14       13.30      2.25 o 
   7   5   3       30.93       35.68      3.95 o 
   8   5   3        0.56        4.36      2.73 o 
   9   5   3        0.56      -10.95     12.46 o 
  -6   6   3        0.16       -3.43      7.34 o 
  -5   6   3       11.20       12.52      3.24 o 
  -4   6   3      203.90      208.42      6.14 o 
  -3   6   3      116.58      123.59      6.33 o 
  -2   6   3      120.11      129.75      4.76 o 
  -1   6   3      365.56      400.97     12.57 o 
   0   6   3      105.26      119.84     12.11 o 
   1   6   3      472.05      493.54     18.45 o 
   2   6   3     1581.79     1624.47     34.68 o 
   3   6   3       27.13       38.71      4.20 o 
   4   6   3       13.29       14.79      3.44 o 
   5   6   3       42.09       42.16      4.04 o 
   6   6   3        8.86        8.29      2.31 o 
   7   6   3       15.62       20.79      4.30 o 
   8   6   3        0.00        6.57      4.57 o 
   9   6   3        6.54        1.49      9.40 o 
  -6   7   3        2.37       14.48      5.00 o 
  -5   7   3      133.06      122.20      7.33 o 
  -4   7   3        7.12        6.73      2.94 o 
  -3   7   3       64.56       58.17      3.36 o 
  -2   7   3       25.22       22.77      2.69 o 
  -1   7   3        1.24       -2.60      5.23 o 
   0   7   3       68.45       66.75      5.89 o 
   1   7   3        0.04       10.83      4.26 o 
   2   7   3      851.15      853.17     36.23 o 
   3   7   3        3.71        2.77      7.95 o 
   4   7   3       50.88       70.51      8.19 o 
   5   7   3       40.39       40.99      3.78 o 
   6   7   3        0.04        6.90      4.19 o 
   7   7   3        0.78        7.64      3.73 o 
   8   7   3        0.60       -0.19      4.56 o 
  -6   8   3        1.49       -0.40     11.12 o 
  -5   8   3        2.62        4.38      4.10 o 
  -4   8   3        1.25        1.16      6.75 o 
  -3   8   3       85.66       91.03      6.39 o 
  -2   8   3        1.24       -0.75      9.12 o 
  -1   8   3        1.74       17.41      5.47 o 
   0   8   3       48.82       58.70      6.41 o 
   1   8   3        0.23       -6.17      4.35 o 
   2   8   3      159.75      173.32     28.75 o 
   3   8   3        6.45       13.35     16.46 o 
   4   8   3      217.61      222.62     11.33 o 
   5   8   3        7.19        5.68      5.43 o 
   6   8   3        0.00       -3.24      4.17 o 
   7   8   3        1.43        3.83      6.31 o 
   8   8   3        0.20        4.62      5.75 o 
  -5   9   3        0.99       -5.57      5.87 o 
  -4   9   3        1.88        5.64      8.15 o 
  -3   9   3      179.85      173.49      7.72 o 
  -2   9   3       31.18       21.01      7.26 o 
  -1   9   3       31.67       16.55      5.13 o 
   0   9   3      171.36      186.97     10.86 o 
   1   9   3       96.76      104.07      7.89 o 
   2   9   3        1.39        8.13     12.45 o 
   3   9   3        3.50       -5.69      4.64 o 
   4   9   3        1.18        5.04      4.47 o 
   5   9   3        5.95       13.37      3.63 o 
   6   9   3        0.92       -3.86      3.34 o 
   7   9   3        0.01        3.43      8.77 o 
   8   9   3       11.87        1.38      6.71 o 
  -4  10   3        1.13      -15.98     10.65 o 
  -3  10   3        3.66       17.56      5.78 o 
  -2  10   3        1.94       -2.59      9.59 o 
  -1  10   3       76.08       87.34      8.81 o 
   0  10   3       20.06        7.89      6.55 o 
   1  10   3        0.14        8.83     13.98 o 
   2  10   3       26.40       43.40     10.16 o 
   3  10   3        9.85       19.03      9.67 o 
   4  10   3       21.46       19.21      6.48 o 
   5  10   3       19.78       20.38      5.54 o 
   6  10   3        3.38        0.99     11.73 o 
   7  10   3        1.63       -5.85     11.86 o 
  -3  11   3        9.71        0.41      9.07 o 
  -2  11   3        9.25       -6.20      9.48 o 
  -1  11   3       42.80       48.48     11.04 o 
   0  11   3       16.03        9.28     10.20 o 
   1  11   3        0.74      -15.85     10.57 o 
   2  11   3       17.69       10.46      5.99 o 
   4  11   3       17.19       14.74     10.00 o 
   5  11   3        5.80       18.47      8.73 o 
   6  11   3        0.01       -7.82      9.27 o 
   0  12   3        4.88       36.72     12.45 o 
   1  12   3        8.98       16.15      8.97 o 
   2  12   3        2.12       26.85     11.21 o 
   3  12   3        7.53       -8.33     11.14 o 
   4  12   3        5.04       19.65     11.67 o 
   5  12   3        4.50       16.85     11.78 o 
   6  12   3        1.86       17.69     11.97 o 
   0  13   3       13.43      -15.46     10.31 o 
   1  13   3        0.00        1.94     12.35 o 
   2  13   3        2.07      -19.25     12.83 o 
   3  13   3        1.03       19.29      9.63 o 
   4  13   3        0.69       29.69     12.86 o 
   0 -11   4        5.21      -12.54     12.17 o 
  -4 -10   4       11.89       26.68     13.19 o 
  -3 -10   4        2.65       -4.74      8.19 o 
  -2 -10   4        0.55       -0.86     11.11 o 
  -1 -10   4       36.96       27.33      6.79 o 
   0 -10   4        5.45      -10.48      6.99 o 
   1 -10   4        1.06      -18.91     12.61 o 
   2 -10   4        2.81       -0.02     24.91 o 
   3 -10   4        3.67       -1.20      7.48 o 
  -5  -9   4        8.44       -3.72      8.28 o 
  -4  -9   4        8.61       16.67     11.28 o 
  -3  -9   4        0.94        3.94      7.61 o 
  -2  -9   4        0.28       -2.57     11.57 o 
  -1  -9   4       59.59       57.68     11.86 o 
   0  -9   4        1.27       -6.67      8.79 o 
   1  -9   4        7.22        8.73      3.82 o 
   2  -9   4        2.48        2.66      4.16 o 
   3  -9   4       30.58       49.14      8.24 o 
   4  -9   4       17.33       37.23      8.14 o 
  -6  -8   4       24.84       20.84     10.83 o 
  -5  -8   4        0.56       16.45     10.25 o 
  -4  -8   4        0.72       -4.11      9.27 o 
  -3  -8   4       24.33        8.86     10.70 o 
  -2  -8   4        0.09        2.77      4.79 o 
  -1  -8   4      107.50       96.74      7.55 o 
   0  -8   4        4.21       -2.15      5.56 o 
   1  -8   4       66.25       71.70      9.07 o 
   2  -8   4       76.30       77.42      7.97 o 
   3  -8   4        0.26       -5.08      5.43 o 
   4  -8   4        2.12       -8.58      5.72 o 
   5  -8   4        8.70        6.05      8.86 o 
  -6  -7   4       31.98       21.22      7.13 o 
  -5  -7   4        2.38       -3.31      5.98 o 
  -4  -7   4       42.59       47.89     19.68 o 
  -3  -7   4        1.73        4.66      5.41 o 
  -2  -7   4       44.51       41.75      7.99 o 
  -1  -7   4      115.76      106.94      6.00 o 
   0  -7   4        6.73        3.55      3.34 o 
   1  -7   4       29.01       30.83      5.54 o 
   2  -7   4       13.21       14.96      4.84 o 
   3  -7   4       10.42        8.46      3.58 o 
   4  -7   4        2.01        1.19      5.83 o 
   5  -7   4        7.59        4.82      6.62 o 
   6  -7   4        3.35        5.40      6.59 o 
  -7  -6   4        0.39       -2.13      6.50 o 
  -6  -6   4       14.61        9.94      6.30 o 
  -5  -6   4       11.48       19.01      4.58 o 
  -4  -6   4       73.72       56.65      6.54 o 
  -3  -6   4       23.93       25.42      5.81 o 
  -2  -6   4       13.30       30.05      6.82 o 
  -1  -6   4       31.54       41.62      3.90 o 
   0  -6   4        6.00       11.86      3.59 o 
   1  -6   4       47.67       45.63      5.48 o 
   2  -6   4       70.30       79.94      5.69 o 
   3  -6   4        0.01        3.14      2.77 o 
   4  -6   4        1.77       -4.36      2.91 o 
   5  -6   4       12.84       24.65      4.70 o 
   6  -6   4        3.35       -8.99      8.09 o 
  -7  -5   4        0.63        5.82      5.51 o 
  -6  -5   4       29.32       19.27      7.52 o 
  -5  -5   4       39.86       27.49      5.65 o 
  -4  -5   4       55.48       39.45      4.47 o 
  -3  -5   4      292.00      311.60     12.23 o 
  -2  -5   4       66.80       81.00      4.29 o 
  -1  -5   4       36.89       34.68      3.29 o 
   0  -5   4       94.03       79.72      6.00 o 
   1  -5   4      157.49      173.54      6.73 o 
   2  -5   4       69.25       72.52      4.45 o 
   3  -5   4       13.84       10.18      4.06 o 
   4  -5   4       99.74       95.20      4.07 o 
   5  -5   4       45.54       49.53      4.92 o 
   6  -5   4       28.35       30.84      5.91 o 
   7  -5   4        5.43       -9.95     17.13 o 
  -7  -4   4        0.03       -1.05      7.98 o 
  -6  -4   4       22.29       23.60      7.34 o 
  -5  -4   4       59.11       58.46      3.86 o 
  -4  -4   4      137.34      125.69      4.70 o 
  -3  -4   4      550.32      574.38     31.30 o 
  -2  -4   4      202.13      225.32     15.44 o 
  -1  -4   4       56.38       51.68      3.56 o 
   0  -4   4        8.78        0.51      2.22 o 
   1  -4   4        8.14        9.53      6.58 o 
   2  -4   4       13.03       17.50      4.46 o 
   3  -4   4        0.05        0.21      2.07 o 
   4  -4   4      304.53      300.20      6.78 o 
   5  -4   4        0.23       -3.85      2.57 o 
   6  -4   4        5.40        2.63      4.65 o 
   7  -4   4       36.19       21.23      6.92 o 
  -8  -3   4       15.88        7.31     10.26 o 
  -7  -3   4        1.91        4.43      4.34 o 
  -6  -3   4       23.07       27.39      4.61 o 
  -5  -3   4       11.71        8.70      3.99 o 
  -4  -3   4      247.65      227.63     14.36 o 
  -3  -3   4      231.10      224.96      7.11 o 
  -2  -3   4       57.41       60.11      4.69 o 
  -1  -3   4      405.31      395.20      9.18 o 
   0  -3   4        1.17        3.41      2.70 o 
   1  -3   4      472.59      460.78     15.27 o 
   2  -3   4       86.15      101.27      5.88 o 
   3  -3   4        1.48        5.64      3.51 o 
   4  -3   4      232.36      240.87      5.28 o 
   5  -3   4       22.15       16.07      3.18 o 
   6  -3   4       61.95       57.12      4.81 o 
  -8  -2   4       23.89       31.33     15.58 o 
  -7  -2   4        0.23       -3.07      3.32 o 
  -6  -2   4       38.93       49.67      9.92 o 
  -5  -2   4       29.56       24.96      6.02 o 
  -4  -2   4        3.78        2.19      2.70 o 
  -3  -2   4        0.06       -3.36      4.10 o 
  -2  -2   4        0.80        0.23      1.52 o 
  -1  -2   4      520.54      561.31     18.74 o 
   0  -2   4       81.22       84.78      4.31 o 
   1  -2   4      222.19      234.29      7.04 o 
   2  -2   4      260.89      252.31      5.88 o 
   3  -2   4       19.47       18.22      1.81 o 
   4  -2   4       72.27       68.15      3.11 o 
   5  -2   4       87.43       87.23      5.29 o 
   6  -2   4       55.29       53.48      7.90 o 
   7  -2   4      141.69      133.40      8.58 o 
  -8  -1   4        6.85       13.42     10.15 o 
  -7  -1   4        1.67        3.30      3.37 o 
  -6  -1   4      106.91       98.88      3.98 o 
  -5  -1   4       11.75       12.01      5.18 o 
  -4  -1   4      216.51      209.86     12.13 o 
  -3  -1   4        0.85       -1.23      2.31 o 
  -2  -1   4      111.27      130.26      7.10 o 
  -1  -1   4      631.83      665.73     18.70 o 
   0  -1   4     1535.09     1476.08     26.73 o 
   1  -1   4      371.18      390.96      7.44 o 
   2  -1   4      536.41      529.17      8.40 o 
   3  -1   4     2837.02     2931.61     32.43 o 
   4  -1   4       12.06       15.37      4.40 o 
   5  -1   4       66.86       58.36      4.17 o 
   6  -1   4       31.60       24.17     12.62 o 
   7  -1   4       53.23       47.79      5.68 o 
  -8   0   4        1.19       -3.92     10.63 o 
  -7   0   4        0.44        0.74      3.22 o 
  -6   0   4      163.92      175.39      5.78 o 
  -5   0   4        3.88        4.34      2.65 o 
  -4   0   4      136.41      150.14      6.04 o 
  -3   0   4      548.69      605.88     17.22 o 
  -1   0   4      966.71      950.23     30.42 o 
   0   0   4      315.59      280.77      8.87 o 
   1   0   4     1045.17     1109.03     16.95 o 
   2   0   4       19.92       22.89      3.63 o 
   3   0   4      385.99      380.96      7.16 o 
   4   0   4     1306.88     1334.28     30.97 o 
   5   0   4       17.60       18.56      4.38 o 
   6   0   4        0.61       -1.24      3.74 o 
   7   0   4       50.85       53.75      6.90 o 
   8   0   4       12.38        6.08      8.43 o 
  -8   1   4       11.99       13.32      8.82 o 
  -7   1   4        0.32        0.80      6.60 o 
  -6   1   4       79.26       76.47      4.41 o 
  -5   1   4       19.87       29.67      6.05 o 
  -4   1   4       34.26       37.69      2.80 o 
  -3   1   4     1055.90     1125.91     25.67 o 
  -2   1   4        0.52        2.51      3.48 o 
  -1   1   4      318.11      308.30      7.75 o 
   0   1   4        1.73       10.93      5.47 o 
   1   1   4        0.18        5.12      1.57 o 
   2   1   4      556.71      512.12      7.90 o 
   3   1   4     1005.63     1026.16     15.93 o 
   4   1   4       12.69        9.80      1.91 o 
   5   1   4       72.72       72.46      4.43 o 
   6   1   4       55.87       54.20      6.90 o 
   7   1   4        5.84       19.85      9.08 o 
   8   1   4        1.30       -2.18      7.53 o 
  -7   2   4        0.21        0.89     17.36 o 
  -6   2   4       32.01       38.16      3.79 o 
  -5   2   4       52.95       51.90      5.38 o 
  -4   2   4        3.84        6.90      2.49 o 
  -3   2   4      264.02      260.51      7.53 o 
  -2   2   4       24.89       14.23      2.84 o 
  -1   2   4        0.01       -0.64      2.02 o 
   0   2   4       41.83       37.11      3.71 o 
   1   2   4       78.14       86.81      4.43 o 
   2   2   4      441.71      457.28      7.37 o 
   3   2   4        1.69        1.12      1.84 o 
   4   2   4        1.32        3.69      0.95 o 
   5   2   4      253.85      253.43      9.08 o 
   6   2   4       55.46       45.88      4.70 o 
   7   2   4        5.49        4.36      4.67 o 
   8   2   4        9.94       12.75      7.48 o 
   9   2   4       10.01       25.32      9.89 o 
  -7   3   4       51.67       52.89     12.75 o 
  -6   3   4       28.64       27.25      6.88 o 
  -5   3   4       66.13       73.02      4.25 o 
  -4   3   4      115.23      118.26      4.69 o 
  -3   3   4      148.31      147.42      6.33 o 
  -2   3   4      323.23      339.67      6.84 o 
  -1   3   4      128.18      143.41      4.20 o 
   0   3   4      372.50      391.25     15.48 o 
   1   3   4      298.57      270.39      8.82 o 
   2   3   4      595.79      544.79     16.70 o 
   3   3   4        0.02        5.33      2.19 o 
   4   3   4       49.74       46.99      2.11 o 
   5   3   4      398.86      420.96     11.20 o 
   6   3   4      150.07      150.63      7.68 o 
   7   3   4       87.34       79.37      5.51 o 
   8   3   4        3.89       -0.94      6.29 o 
  -7   4   4       44.16       33.52     13.98 o 
  -6   4   4        9.62       16.27      6.06 o 
  -5   4   4       26.45       15.36      4.93 o 
  -4   4   4      384.03      407.94     17.35 o 
  -3   4   4       12.60        2.65      4.48 o 
  -2   4   4      150.94      152.09      7.78 o 
  -1   4   4      180.03      150.81      6.63 o 
   0   4   4      223.28      243.68     10.78 o 
   1   4   4       31.49       18.77      3.49 o 
   2   4   4       54.20       63.65      4.54 o 
   3   4   4       18.05       17.81      3.59 o 
   4   4   4       33.50       33.82      2.99 o 
   5   4   4        1.22        5.45      1.73 o 
   6   4   4       20.05       15.90      2.34 o 
   7   4   4       96.92       77.05      6.85 o 
   8   4   4        0.41        6.71      6.42 o 
  -7   5   4       37.58       79.44     15.95 o 
  -6   5   4        1.21        3.61      6.09 o 
  -5   5   4      163.50      160.32      8.43 o 
  -4   5   4        0.08        1.64      3.17 o 
  -3   5   4        1.07        2.97      2.87 o 
  -2   5   4       10.62       13.64      5.17 o 
  -1   5   4      107.23       97.44      5.57 o 
   0   5   4      222.42      228.52      8.68 o 
   1   5   4     2156.73     2210.54     47.48 o 
   2   5   4      178.03      179.12      8.34 o 
   3   5   4        8.83        9.62      2.54 o 
   4   5   4      185.07      206.44      5.66 o 
   5   5   4       19.56       29.35      2.62 o 
   6   5   4       79.00       85.12      3.78 o 
   7   5   4       40.82       34.60      4.37 o 
   8   5   4       22.28       27.54     11.94 o 
  -6   6   4        7.14       10.75      6.98 o 
  -5   6   4       74.95       68.40     11.19 o 
  -4   6   4        0.38       -2.41      3.27 o 
  -3   6   4       87.76       93.93      4.78 o 
  -2   6   4       14.45        7.70      3.78 o 
  -1   6   4        2.35        1.05      3.33 o 
   0   6   4      117.49      120.77      6.95 o 
   1   6   4      101.81      113.54      6.22 o 
   2   6   4      599.02      606.39     13.86 o 
   3   6   4        4.31        5.05      3.71 o 
   4   6   4       61.49       62.65      5.76 o 
   5   6   4        4.68       -3.61      2.85 o 
   6   6   4        0.07        4.79      4.01 o 
   7   6   4       28.33       33.09      4.80 o 
   8   6   4       36.21       41.48      7.86 o 
   9   6   4        8.20       23.37     14.20 o 
  -6   7   4        1.45        8.94      7.78 o 
  -5   7   4       96.37       88.33      6.56 o 
  -4   7   4       56.51       58.01      4.22 o 
  -3   7   4        0.29        7.15      4.23 o 
  -2   7   4        2.21       12.91      5.81 o 
  -1   7   4      105.94      100.38      6.94 o 
   0   7   4      153.47      147.55     10.24 o 
   1   7   4       89.56       88.84      8.95 o 
   2   7   4      933.07      918.75     28.00 o 
   3   7   4       84.62       89.63      6.58 o 
   4   7   4       29.56       27.00      3.93 o 
   5   7   4        6.02       12.41      5.08 o 
   6   7   4        0.17        0.06      2.52 o 
   7   7   4        1.25        0.46      6.14 o 
   8   7   4       28.37       31.10      8.63 o 
   9   7   4        9.55       52.66     15.32 o 
  -5   8   4       14.78       24.16      9.02 o 
  -4   8   4       38.78       40.08      4.66 o 
  -3   8   4       52.80       50.53      4.39 o 
  -2   8   4       84.83       77.72      4.78 o 
  -1   8   4       68.18       66.82      3.98 o 
   0   8   4        9.45        2.08      5.00 o 
   1   8   4       16.86       13.60      8.30 o 
   2   8   4       52.68       45.85      5.96 o 
   3   8   4      180.68      150.60      9.04 o 
   4   8   4        4.09        3.72      3.62 o 
   5   8   4        7.13       -0.67      7.14 o 
   6   8   4        0.08        0.50      2.85 o 
   7   8   4       18.49       37.87      7.87 o 
   8   8   4       23.09       14.25     17.73 o 
  -5   9   4        0.19       -3.05     10.60 o 
  -4   9   4       22.92       23.60      7.33 o 
  -3   9   4       45.36       52.62     11.00 o 
  -2   9   4       63.55       74.64     10.09 o 
  -1   9   4       57.87       32.63      6.22 o 
   0   9   4       33.94       17.51      6.13 o 
   1   9   4       10.38       14.86      6.62 o 
   2   9   4       72.10       72.32     31.57 o 
   3   9   4      314.49      279.97     12.03 o 
   4   9   4       62.03       65.91     10.48 o 
   5   9   4       18.35       22.73      5.70 o 
   6   9   4        4.99        6.08      3.91 o 
   7   9   4        0.40       -1.34      4.65 o 
   8   9   4        1.57        1.34      5.52 o 
  -4  10   4       21.26       27.80     10.60 o 
  -3  10   4       21.18       37.72     10.80 o 
  -2  10   4       61.87       51.84      8.22 o 
  -1  10   4       16.58        6.66      9.92 o 
   0  10   4       39.19       20.68      5.99 o 
   1  10   4       80.34       79.35     23.10 o 
   2  10   4       26.98       34.48      5.97 o 
   3  10   4       25.39       33.80      6.18 o 
   4  10   4       91.92       73.82      9.20 o 
   5  10   4       20.62       14.13      6.16 o 
   6  10   4        2.82       -1.52      3.12 o 
   7  10   4        0.29        6.20      7.27 o 
   8  10   4        0.03       -1.93     25.97 o 
  -3  11   4       12.42        9.77      7.16 o 
  -2  11   4       28.66       45.00     12.30 o 
  -1  11   4       14.23       32.55     11.32 o 
   0  11   4        4.91        1.28      7.11 o 
   1  11   4       24.19       26.51      6.22 o 
   2  11   4        0.01       10.39      9.72 o 
   3  11   4       44.21       34.10      6.85 o 
   4  11   4       17.61       23.56      6.30 o 
   5  11   4       10.47       35.65      6.33 o 
   6  11   4        3.09       27.06     10.55 o 
   7  11   4        6.81        0.62      8.46 o 
  -1  12   4        0.15      -19.83     13.22 o 
   0  12   4        2.55       -7.41      8.14 o 
   1  12   4        0.27        3.41     11.86 o 
   2  12   4        0.01      -10.04     10.13 o 
   3  12   4        0.41       36.41     11.97 o 
   4  12   4        0.09       -8.90     10.40 o 
   5  12   4        0.37        3.19      6.29 o 
   6  12   4        0.19       16.41     10.12 o 
   0  13   4       48.56      103.93     16.16 o 
   1  13   4       10.50      -11.83     12.85 o 
   2  13   4        2.20       -1.20     11.56 o 
   3  13   4        2.69       -7.64     12.11 o 
   4  13   4        0.95       26.44     12.76 o 
   5  13   4        7.65       17.88     13.18 o 
  -2 -10   5       15.10       14.40     12.22 o 
  -1 -10   5       18.92       -9.66     13.02 o 
   0 -10   5        0.08      -13.67      9.11 o 
   1 -10   5        6.75       21.56      7.13 o 
   2 -10   5        8.11        2.44      7.31 o 
  -4  -9   5        8.50       17.82      9.44 o 
  -3  -9   5        2.91       29.69     11.80 o 
  -2  -9   5       39.39       48.54     13.15 o 
  -1  -9   5        4.73      -17.53     11.69 o 
   0  -9   5        7.86       14.51      7.14 o 
   1  -9   5        4.11       -0.59     12.54 o 
   2  -9   5        2.90        7.03      5.52 o 
   3  -9   5       18.50       10.35      6.40 o 
  -5  -8   5        3.44      -14.96     11.76 o 
  -4  -8   5        6.29       -4.88     10.96 o 
  -3  -8   5       18.53       15.62     10.37 o 
  -2  -8   5        2.85       -6.08      4.05 o 
  -1  -8   5       66.85       56.74      5.53 o 
   0  -8   5       31.73       32.16      5.03 o 
   1  -8   5        3.17       13.37      5.46 o 
   2  -8   5        2.56        9.59      7.42 o 
   3  -8   5       25.45       31.47      6.40 o 
   4  -8   5        0.10        2.46      6.16 o 
  -6  -7   5        0.05        9.60      8.07 o 
  -5  -7   5        3.63       -5.71      6.21 o 
  -3  -7   5       35.48       39.47      6.85 o 
  -2  -7   5       20.64       26.16     10.48 o 
  -1  -7   5       21.45       22.19      3.86 o 
   0  -7   5       14.49       25.38      7.10 o 
   1  -7   5        0.12        8.27      3.93 o 
   2  -7   5       18.48       15.56      3.47 o 
   3  -7   5        0.23        5.57      4.55 o 
   4  -7   5       69.12       80.53      5.21 o 
  -6  -6   5        8.05       11.37      6.84 o 
  -5  -6   5       45.15       58.22     14.45 o 
  -4  -6   5        7.85        3.03      4.02 o 
  -3  -6   5       32.89       39.66      6.05 o 
  -2  -6   5       53.70       56.27      4.58 o 
  -1  -6   5       65.83       64.02      4.94 o 
   0  -6   5       19.43       16.79      4.72 o 
   1  -6   5        0.01        2.16      2.76 o 
   2  -6   5       80.16       71.90      6.29 o 
   3  -6   5        0.30       -3.98      4.07 o 
   4  -6   5       13.30       13.19      3.94 o 
   5  -6   5        4.93        5.93      3.32 o 
   6  -6   5       23.54       42.13     15.09 o 
  -7  -5   5        0.04       -5.53      9.50 o 
  -6  -5   5       23.27       21.71      4.76 o 
  -5  -5   5       68.40       66.63      5.74 o 
  -4  -5   5        0.47       -4.70      4.18 o 
  -3  -5   5       79.00       78.80     10.22 o 
  -2  -5   5       89.08       88.61      9.27 o 
  -1  -5   5       90.51       90.21     11.54 o 
   0  -5   5        3.59       -1.28      3.57 o 
   1  -5   5       69.19       77.15      3.99 o 
   2  -5   5      188.12      198.56      6.28 o 
   3  -5   5       23.38       24.62      3.16 o 
   4  -5   5       13.09       10.19      3.31 o 
   5  -5   5        4.45        5.29      4.59 o 
   6  -5   5       52.76       61.16     10.25 o 
   7  -5   5        0.54       -3.25      8.07 o 
  -7  -4   5        0.01       20.38     10.42 o 
  -6  -4   5       62.81       53.14      6.53 o 
  -5  -4   5       10.25       13.55      3.26 o 
  -4  -4   5      240.68      210.89      7.85 o 
  -3  -4   5       66.90       53.58      7.06 o 
  -2  -4   5       95.19       89.34      6.43 o 
  -1  -4   5        2.57        5.59      2.89 o 
   0  -4   5      144.12      159.80      6.24 o 
   1  -4   5       38.03       41.57      3.37 o 
   2  -4   5       20.96       16.94      3.57 o 
   3  -4   5       73.83       67.01      6.17 o 
   4  -4   5       80.28       81.71      3.72 o 
   5  -4   5        4.79        1.24      4.49 o 
   6  -4   5        4.81        1.56      2.53 o 
   7  -4   5        0.49       12.52     12.84 o 
  -7  -3   5        5.62       -0.05      4.13 o 
  -6  -3   5       26.03       26.16      4.09 o 
  -5  -3   5        2.09        2.40      2.83 o 
  -4  -3   5        2.72       -0.61      2.88 o 
  -3  -3   5       30.88       21.43      4.43 o 
  -2  -3   5       15.36       16.59      3.83 o 
  -1  -3   5       60.06       48.74      3.72 o 
   0  -3   5       32.00       32.06      3.77 o 
   1  -3   5      917.24      907.27     28.95 o 
   2  -3   5      237.85      238.71      7.64 o 
   3  -3   5      133.29      135.71      4.64 o 
   4  -3   5      239.79      245.08      8.39 o 
   5  -3   5       40.79       30.34      4.98 o 
   6  -3   5       26.72       19.95      6.78 o 
   7  -3   5        0.19      -17.76     11.84 o 
  -7  -2   5        3.18       -2.27      4.65 o 
  -6  -2   5       13.21       10.19     11.59 o 
  -5  -2   5       23.40       34.29     10.92 o 
  -4  -2   5      113.24      105.39      5.51 o 
  -3  -2   5      367.21      366.67      9.14 o 
  -2  -2   5       87.11       77.85      2.98 o 
  -1  -2   5      151.41      162.51      8.58 o 
   0  -2   5       11.74        5.76      4.18 o 
   1  -2   5       20.24       22.15      3.90 o 
   2  -2   5      111.14      110.42      3.37 o 
   3  -2   5        0.37        2.72      1.87 o 
   4  -2   5       46.71       49.98      3.01 o 
   5  -2   5      213.60      199.14      6.30 o 
   6  -2   5       15.30       12.71      3.56 o 
  -7  -1   5       30.50       18.77      4.34 o 
  -6  -1   5        2.67        2.21      2.24 o 
  -5  -1   5       24.03       28.82      6.29 o 
  -4  -1   5      121.45      128.37      5.74 o 
  -3  -1   5      102.43       96.45      7.97 o 
  -2  -1   5      379.60      448.42     23.04 o 
  -1  -1   5      305.05      347.81      8.44 o 
   0  -1   5        2.10        1.22      3.09 o 
   1  -1   5      181.49      195.41      5.18 o 
   2  -1   5       96.08       81.09      4.33 o 
   3  -1   5      510.04      501.62     14.15 o 
   4  -1   5        6.00        2.40      2.91 o 
   5  -1   5      503.16      484.65     12.88 o 
   6  -1   5       64.63       71.76      5.55 o 
   7  -1   5        0.15        1.62      3.52 o 
  -7   0   5       22.04       24.23      8.77 o 
  -6   0   5       65.23       51.48      6.21 o 
  -5   0   5        4.60        0.17      3.01 o 
  -4   0   5      233.08      245.29     14.40 o 
  -3   0   5       75.07       73.59      4.42 o 
  -2   0   5       19.05       23.78      4.98 o 
  -1   0   5     3178.06     3375.31     93.13 o 
   0   0   5        0.64        0.61      4.46 o 
   1   0   5       11.11        6.72      3.42 o 
   2   0   5      137.98      167.89      3.95 o 
   3   0   5      226.88      181.17      5.45 o 
   4   0   5       57.15       71.10      2.25 o 
   5   0   5      384.77      376.78      9.38 o 
   6   0   5       35.67       32.08      4.80 o 
   7   0   5       28.60       20.77      4.73 o 
  -7   1   5       27.72       18.35      4.83 o 
  -6   1   5        4.90        4.07      4.77 o 
  -5   1   5        2.38        0.35      2.97 o 
  -4   1   5       84.89       90.20      5.21 o 
  -3   1   5      148.49      148.82      4.83 o 
  -2   1   5       11.05       23.41      2.55 o 
  -1   1   5       23.27       15.75      2.10 o 
   0   1   5        0.19        1.51      2.84 o 
   1   1   5       44.60       39.86      2.63 o 
   2   1   5        0.43        4.29      3.46 o 
   3   1   5     1689.85     1673.64     26.70 o 
   4   1   5      642.33      669.58      9.28 o 
   5   1   5       73.75       69.86      4.28 o 
   6   1   5       51.81       51.01      5.40 o 
   7   1   5       19.27       22.88      9.21 o 
   8   1   5       19.47       15.39      8.38 o 
  -7   2   5        2.34        8.00      6.57 o 
  -6   2   5       35.40       30.14      3.71 o 
  -5   2   5      274.25      269.71     13.01 o 
  -4   2   5        1.45        4.47      3.46 o 
  -3   2   5       57.96       61.94      5.06 o 
  -2   2   5      627.45      667.16     13.71 o 
  -1   2   5      295.26      315.78     11.33 o 
   0   2   5      392.86      411.20     26.94 o 
   1   2   5        3.19       -1.37      2.44 o 
   2   2   5        7.08        2.59      1.69 o 
   3   2   5      345.68      350.97      8.69 o 
   4   2   5        2.93        3.93      2.42 o 
   5   2   5       45.31       56.01      2.98 o 
   6   2   5       47.48       44.50      4.55 o 
   7   2   5        2.13       -4.72      5.09 o 
   8   2   5       39.76       70.90     10.51 o 
  -7   3   5       12.83       26.89      6.89 o 
  -6   3   5        0.02        2.96      3.40 o 
  -5   3   5      203.95      199.10      6.55 o 
  -4   3   5        0.25       -1.83      3.83 o 
  -3   3   5       94.61      100.84      6.45 o 
  -2   3   5      643.40      661.03     15.99 o 
  -1   3   5        3.07        1.75      2.45 o 
   0   3   5       68.48       66.14     13.28 o 
   1   3   5       17.79       23.91      4.80 o 
   2   3   5       22.47       24.60      3.75 o 
   3   3   5      780.12      722.52     15.86 o 
   4   3   5       58.55       58.86      2.42 o 
   5   3   5      234.11      216.51      4.44 o 
   6   3   5       44.92       53.45      3.96 o 
   7   3   5        7.56        1.15      4.12 o 
   8   3   5       37.04       32.48      8.38 o 
   9   3   5        1.47        1.23      6.47 o 
  -7   4   5       32.33       30.00     10.42 o 
  -6   4   5        0.01       -1.49      4.11 o 
  -5   4   5       68.76       74.78      5.56 o 
  -4   4   5       60.33       70.29      5.39 o 
  -3   4   5      175.30      168.87      6.99 o 
  -2   4   5      228.28      216.47      6.73 o 
  -1   4   5       36.52       38.65      4.81 o 
   0   4   5        0.49        6.88      3.28 o 
   1   4   5        1.47       -1.32      3.82 o 
   2   4   5        4.69        3.44      4.08 o 
   3   4   5      322.86      338.10     10.56 o 
   4   4   5       34.04       38.16      4.77 o 
   5   4   5       32.94       33.34      3.49 o 
   6   4   5       14.71       11.35      3.76 o 
   7   4   5        0.21        1.41      6.84 o 
   8   4   5        9.99       20.89      7.28 o 
  -7   5   5       53.16       92.13     17.44 o 
  -6   5   5        9.12       -8.37     11.25 o 
  -5   5   5       65.82       59.80      7.37 o 
  -4   5   5      169.58      171.37      7.40 o 
  -3   5   5       23.54       31.82      4.35 o 
  -2   5   5       75.18       64.89      4.06 o 
  -1   5   5      872.70      980.90     23.33 o 
   0   5   5      727.72      749.11     18.91 o 
   1   5   5      803.08      854.40     20.62 o 
   2   5   5      138.16      137.11      4.32 o 
   3   5   5       27.91       38.99      3.48 o 
   4   5   5        7.40        6.81      2.11 o 
   5   5   5      102.45      107.81      6.28 o 
   6   5   5      157.49      166.50      7.11 o 
   7   5   5        0.11       -1.75      2.32 o 
   8   5   5       12.62       10.98      5.64 o 
  -6   6   5        0.19      -10.34      6.89 o 
  -5   6   5       18.28       29.04      8.61 o 
  -4   6   5      115.88      123.74      7.86 o 
  -3   6   5      386.59      395.97      9.53 o 
  -2   6   5      301.41      316.34     13.23 o 
  -1   6   5        2.80       13.18      5.54 o 
   0   6   5      215.80      214.43      9.33 o 
   1   6   5       43.39       31.57      6.18 o 
   2   6   5      235.49      264.62     12.26 o 
   3   6   5        5.52        0.39      2.63 o 
   4   6   5        6.27        3.85      3.43 o 
   5   6   5        1.11       -3.32      2.21 o 
   6   6   5       62.96       70.64      7.23 o 
   7   6   5        0.87        4.93      3.79 o 
   8   6   5       25.86       26.82      8.64 o 
  -6   7   5        2.76       15.73      7.16 o 
  -5   7   5        0.03       -0.96      4.19 o 
  -4   7   5       13.51       11.67      6.05 o 
  -3   7   5        3.57        1.53      6.95 o 
  -2   7   5       12.02        8.41      4.84 o 
  -1   7   5        3.13       -7.61      5.07 o 
   0   7   5       15.93       19.03      5.09 o 
   1   7   5      782.10      762.91     34.12 o 
   2   7   5       14.83       18.31      3.17 o 
   3   7   5        8.48        0.58      3.41 o 
   4   7   5       35.38       39.86      3.60 o 
   5   7   5       16.82       16.42      2.75 o 
   6   7   5       83.72       87.11      7.30 o 
   7   7   5        1.26       -4.11      3.07 o 
   8   7   5       33.17       29.20      5.30 o 
   9   7   5        0.18      -11.37     10.10 o 
  -5   8   5        4.63        7.20      4.65 o 
  -4   8   5       84.09       79.61      6.22 o 
  -3   8   5       16.97       16.30      6.68 o 
  -2   8   5       34.16       29.44      5.41 o 
  -1   8   5        8.27       -2.72      5.50 o 
   0   8   5       84.64       99.86      7.95 o 
   1   8   5        1.96        3.73      5.19 o 
   2   8   5       84.80       86.89      7.34 o 
   3   8   5       51.95       50.88      9.06 o 
   4   8   5        5.12        6.18      3.24 o 
   5   8   5        3.77        6.26      3.18 o 
   6   8   5       26.32       32.79      4.58 o 
   7   8   5        9.81        2.67      4.55 o 
   8   8   5       13.79       18.74      5.69 o 
  -5   9   5        0.92       -2.11      5.98 o 
  -4   9   5       81.02       68.95      6.27 o 
  -3   9   5        1.05        0.90      5.34 o 
  -2   9   5        0.39       10.36     11.19 o 
  -1   9   5       61.07       53.95     13.83 o 
   0   9   5       32.38       30.51      5.84 o 
   1   9   5        1.68       10.88      5.18 o 
   2   9   5      180.35      154.64     12.94 o 
   3   9   5     1033.82     1063.15     27.12 o 
   4   9   5        6.81        7.42      5.19 o 
   5   9   5        0.22        2.25      3.20 o 
   6   9   5       21.67       18.43      3.69 o 
   7   9   5        0.10       -4.04      4.26 o 
   8   9   5        0.28       12.97     11.23 o 
  -4  10   5       42.67       43.97     10.55 o 
  -3  10   5        8.90       18.97      7.28 o 
  -2  10   5       37.68       42.93     14.27 o 
  -1  10   5       41.85       28.81     11.29 o 
   0  10   5       28.47       29.27      7.26 o 
   1  10   5        2.48       16.73      8.32 o 
   2  10   5       68.69       85.04      8.05 o 
   3  10   5      113.71      123.71      9.34 o 
   4  10   5       61.74       58.95      6.69 o 
   5  10   5        0.25       -0.80      3.80 o 
   6  10   5        7.60        7.17      4.87 o 
   7  10   5        1.52        4.95      5.15 o 
   8  10   5        3.18        1.13     12.73 o 
  -3  11   5        0.92       -7.51     20.25 o 
  -2  11   5       11.06       23.28     11.51 o 
  -1  11   5        1.16       10.94     10.70 o 
   1  11   5        0.15        8.68     12.26 o 
   2  11   5        1.94        9.45      6.60 o 
   3  11   5       73.88       52.04      8.00 o 
   4  11   5        8.87       13.28      5.92 o 
   5  11   5        1.59       17.77      5.07 o 
   6  11   5        4.06        3.63     11.04 o 
   7  11   5        2.57        0.64      7.64 o 
  -2  12   5       20.28        3.67     12.74 o 
  -1  12   5       13.33        5.89     12.27 o 
   0  12   5        2.47       40.77     12.23 o 
   1  12   5        1.38      -17.85     11.90 o 
   2  12   5        4.52        7.44     10.89 o 
   3  12   5        0.90       -4.89      7.52 o 
   4  12   5        9.63       17.71      8.29 o 
   5  12   5        0.43      -14.91      9.94 o 
   6  12   5        3.13       12.28      9.87 o 
   0  13   5       13.97      -21.38     14.25 o 
   1  13   5        4.09       39.65     13.88 o 
   2  13   5        0.84       -1.11     11.46 o 
   3  13   5        9.38        7.63     11.38 o 
   4  13   5        1.37        0.34     11.26 o 
   5  13   5       10.34      -19.56     13.04 o 
  -3  -9   6        6.34       15.82     12.15 o 
  -2  -9   6       33.32       31.35      9.87 o 
  -1  -9   6        0.15       11.19      8.21 o 
   0  -9   6        0.73       12.81      7.61 o 
   1  -9   6        0.22        4.17      5.10 o 
   2  -9   6        2.73        2.80      8.02 o 
   3  -9   6        0.26        5.92     11.27 o 
  -4  -8   6        3.73      -18.51     12.34 o 
  -3  -8   6       20.79       28.92     12.10 o 
  -1  -8   6        6.45       29.08      6.70 o 
   0  -8   6       38.42       34.13     20.48 o 
   1  -8   6        2.97       -6.12      4.08 o 
   2  -8   6       16.22       14.57      6.55 o 
   3  -8   6       52.50       55.70      6.21 o 
   4  -8   6        0.00       -0.87      8.61 o 
  -5  -7   6        0.11        1.91     11.40 o 
  -3  -7   6       44.51       43.26     11.07 o 
  -2  -7   6        9.77        5.63      4.65 o 
  -1  -7   6       52.40       39.93      9.98 o 
   0  -7   6       70.82       63.52     15.02 o 
   1  -7   6        0.08        3.05      4.40 o 
   2  -7   6        1.20        3.25      4.17 o 
   3  -7   6        1.84        5.59      5.16 o 
   4  -7   6       57.58       69.97      7.57 o 
   5  -7   6       13.55        3.56      6.04 o 
  -6  -6   6        0.23       -4.23      7.58 o 
  -5  -6   6       52.44       84.24     13.49 o 
  -4  -6   6        0.02       -4.57      5.12 o 
  -3  -6   6       28.37       24.41      4.53 o 
  -2  -6   6        0.78       -1.23      3.22 o 
  -1  -6   6       44.08       40.81      6.07 o 
   0  -6   6      347.83      356.95     12.76 o 
   1  -6   6        9.19       20.66      7.20 o 
   2  -6   6        5.33        9.27      3.03 o 
   3  -6   6        0.08        0.11      3.14 o 
   4  -6   6       21.91       19.06      6.01 o 
   5  -6   6        2.63       -3.77      3.69 o 
   6  -6   6        0.36        5.02      7.95 o 
  -6  -5   6        0.00        4.43      9.65 o 
  -5  -5   6       30.75       33.28      4.75 o 
  -4  -5   6        8.31        0.97      7.39 o 
  -3  -5   6        0.01       -0.52      3.01 o 
  -2  -5   6        0.19       -0.26      4.33 o 
  -1  -5   6       86.86       84.81      5.46 o 
   0  -5   6      373.91      389.58     11.05 o 
   1  -5   6        6.97        8.37      5.34 o 
   2  -5   6        3.46        3.12      3.12 o 
   3  -5   6       27.43       26.88      3.20 o 
   4  -5   6        1.62        9.78      3.32 o 
   5  -5   6        3.06        3.70      4.90 o 
   6  -5   6        0.27        0.80      8.19 o 
  -7  -4   6       11.88       20.49     10.32 o 
  -6  -4   6        3.45       -1.11      4.91 o 
  -5  -4   6       30.49       37.61      6.94 o 
  -4  -4   6       32.15       41.88      8.12 o 
  -3  -4   6      147.37      138.88      8.62 o 
  -2  -4   6        0.29        3.05      6.02 o 
  -1  -4   6        6.00       11.58      3.19 o 
   0  -4   6      369.05      356.33     15.32 o 
   1  -4   6       43.82       46.73      2.99 o 
   2  -4   6       29.49       24.04      7.01 o 
   3  -4   6      232.69      234.73      8.74 o 
   4  -4   6        0.85        2.81      4.52 o 
   5  -4   6       42.03       46.81      3.83 o 
   6  -4   6        0.48        7.55      9.73 o 
   7  -4   6       27.03       39.51     11.10 o 
  -7  -3   6        1.06        6.52      9.70 o 
  -6  -3   6        0.24        1.30      4.05 o 
  -5  -3   6       38.83       46.16      5.02 o 
  -4  -3   6      340.96      311.08     12.39 o 
  -3  -3   6        0.69        5.08      2.83 o 
  -2  -3   6        7.73        8.91      1.71 o 
  -1  -3   6       64.59       76.56      4.42 o 
   0  -3   6       66.47       60.31      4.26 o 
   1  -3   6        2.10        2.21      2.16 o 
   2  -3   6      109.60      114.32      4.28 o 
   3  -3   6      140.30      137.57      4.79 o 
   4  -3   6        0.21       -1.94      3.99 o 
   5  -3   6        0.16       -3.69      2.61 o 
   6  -3   6       18.11       19.71      6.29 o 
   7  -3   6       59.10       85.12     14.39 o 
  -7  -2   6        5.05       -2.39      6.88 o 
  -6  -2   6        2.04       -0.65      4.25 o 
  -5  -2   6      103.59      101.45      8.68 o 
  -4  -2   6       34.95       26.34      4.58 o 
  -3  -2   6      341.13      311.95     11.79 o 
  -2  -2   6      537.99      551.45     10.00 o 
  -1  -2   6       46.48       43.97      3.42 o 
   0  -2   6        0.43        3.80      2.42 o 
   1  -2   6        0.03        0.67      2.33 o 
   2  -2   6        7.84        5.58      6.48 o 
   3  -2   6      103.23      101.15     10.74 o 
   4  -2   6        9.73       18.31      5.24 o 
   5  -2   6       22.40       23.90      2.79 o 
   6  -2   6        4.20       -0.74      3.64 o 
  -7  -1   6        1.77      -13.71      9.14 o 
  -6  -1   6        8.96        9.86      3.80 o 
  -5  -1   6       76.78       72.39      4.18 o 
  -4  -1   6        6.52        4.49      2.22 o 
  -3  -1   6        0.70        2.35      2.15 o 
  -2  -1   6      195.43      208.91      6.63 o 
  -1  -1   6        9.84       12.16      2.68 o 
   1  -1   6       89.56       81.13      4.41 o 
   2  -1   6        1.68        4.80      3.44 o 
   3  -1   6      203.39      202.44      4.58 o 
   4  -1   6       62.14       63.02      4.55 o 
   5  -1   6        6.66        3.14      2.19 o 
   6  -1   6       12.77       19.33      4.29 o 
   7  -1   6       93.89       84.75     12.20 o 
  -7   0   6        0.88        8.18     10.31 o 
  -6   0   6       19.88       35.92      6.10 o 
  -5   0   6       36.26       34.77      5.41 o 
  -4   0   6        8.81       13.42      4.75 o 
  -3   0   6       58.17       63.57      5.88 o 
  -2   0   6      294.02      284.82     24.24 o 
  -1   0   6       57.16       60.13      5.03 o 
   0   0   6      426.91      464.04     10.69 o 
   1   0   6       13.23       20.26      3.42 o 
   2   0   6      246.35      253.22      5.22 o 
   3   0   6       86.69       90.13      2.98 o 
   4   0   6        0.01       -0.78      2.20 o 
   5   0   6      405.65      391.16      9.83 o 
   6   0   6       54.07       64.12      8.53 o 
   7   0   6       11.67       11.26      6.89 o 
  -7   1   6       12.28       15.11      6.04 o 
  -6   1   6       77.00       60.86      5.96 o 
  -5   1   6        0.14        9.12      3.73 o 
  -4   1   6        2.58       10.25      4.54 o 
  -3   1   6      144.26      123.39      4.58 o 
  -2   1   6      141.35      141.58      5.37 o 
  -1   1   6      648.53      671.92     22.46 o 
   0   1   6      455.51      478.43     13.32 o 
   1   1   6       73.12       72.10      3.27 o 
   2   1   6      263.33      248.09      6.50 o 
   3   1   6      328.99      326.80      7.39 o 
   4   1   6        5.41        0.65      1.46 o 
   5   1   6      138.66      128.47      6.08 o 
   6   1   6       13.47       12.79      9.03 o 
   7   1   6        1.11        4.77     10.30 o 
  -7   2   6       17.82        4.66      8.75 o 
  -6   2   6       10.24       12.72      3.71 o 
  -5   2   6      149.25      143.86      9.09 o 
  -4   2   6        1.30        7.38      6.95 o 
  -3   2   6      246.02      246.04      8.00 o 
  -2   2   6       17.71       29.82      9.86 o 
  -1   2   6       11.82        2.01      5.29 o 
   0   2   6     1474.35     1412.92     91.24 o 
   1   2   6      201.45      185.26      7.02 o 
   2   2   6       11.12       10.82      2.86 o 
   3   2   6        9.78       10.19      2.84 o 
   4   2   6        2.79        4.33      2.15 o 
   5   2   6       67.74       71.48      4.57 o 
   6   2   6        3.20        3.63      4.32 o 
   7   2   6        2.76       -2.71      5.03 o 
   8   2   6        7.84       -0.15      7.24 o 
  -7   3   6       11.94        2.50      8.31 o 
  -6   3   6       15.06       13.84      3.79 o 
  -5   3   6       52.06       57.43      6.29 o 
  -4   3   6       50.73       52.12      6.08 o 
  -3   3   6      232.59      239.49      8.05 o 
  -2   3   6       16.59       34.25      7.03 o 
  -1   3   6        0.20        4.29      5.13 o 
   0   3   6      486.21      484.16     13.73 o 
   1   3   6      382.98      366.95      9.69 o 
   2   3   6       69.05       75.72      5.70 o 
   3   3   6        2.23        3.80      1.73 o 
   4   3   6      149.95      159.84      6.28 o 
   5   3   6        9.00        5.17      2.86 o 
   6   3   6       22.32       23.46      4.78 o 
   7   3   6       11.98        7.48      8.37 o 
   8   3   6        4.52       10.05      7.35 o 
  -7   4   6        9.60       -4.91     13.75 o 
  -6   4   6        0.36       -7.77      5.18 o 
  -5   4   6      146.32      160.81     14.13 o 
  -4   4   6        2.11        3.35      2.93 o 
  -3   4   6      272.31      270.13      6.93 o 
  -2   4   6        1.48        2.57      2.80 o 
  -1   4   6      275.56      257.25      9.76 o 
   0   4   6       74.00       83.54      5.74 o 
   1   4   6      249.24      229.61      8.62 o 
   2   4   6     1055.63     1019.32     31.29 o 
   3   4   6       48.27       40.59      3.19 o 
   4   4   6      276.12      292.81      5.62 o 
   5   4   6        1.59        2.78      1.94 o 
   6   4   6        1.23        0.79      2.73 o 
   7   4   6       79.54       70.18      9.65 o 
   8   4   6        7.43       -3.17      6.49 o 
   9   4   6        0.97       -1.88     14.20 o 
  -6   5   6        5.02       -2.36      5.33 o 
  -5   5   6       78.89       82.20      6.25 o 
  -4   5   6        3.37        7.65      4.56 o 
  -3   5   6      207.88      191.26     13.38 o 
  -2   5   6      103.01      101.65      6.10 o 
  -1   5   6      189.36      180.73     16.11 o 
   0   5   6      176.93      195.99     16.78 o 
   1   5   6        6.09        8.76      3.40 o 
   2   5   6       46.47       54.54      4.83 o 
   3   5   6        6.38       11.47      4.00 o 
   4   5   6       68.42       57.02      6.11 o 
   5   5   6        3.79        1.51      2.66 o 
   6   5   6       31.31       27.04      2.65 o 
   7   5   6       11.26       16.72      9.85 o 
   8   5   6        1.43        9.40      7.47 o 
  -6   6   6       68.21       54.45     10.89 o 
  -5   6   6       19.03       30.24      6.96 o 
  -4   6   6        0.15       -5.78      3.85 o 
  -3   6   6       53.28       45.12      3.97 o 
  -2   6   6      175.88      164.53      7.06 o 
  -1   6   6       49.04       45.63      5.32 o 
   0   6   6       26.51       19.07      5.08 o 
   1   6   6      142.35      149.13     15.25 o 
   2   6   6       20.31       17.85      4.33 o 
   3   6   6      203.85      199.81      7.86 o 
   4   6   6       26.53       22.16      3.65 o 
   5   6   6        0.01       -3.86      3.52 o 
   6   6   6       68.47       72.61      4.93 o 
   7   6   6        8.71       15.02      7.60 o 
   8   6   6        0.07       17.50      8.40 o 
  -5   7   6        0.27        4.99     12.39 o 
  -4   7   6       26.36       25.09      4.16 o 
  -3   7   6        5.73        6.01      2.96 o 
  -2   7   6       32.75       31.80      6.11 o 
  -1   7   6       99.26      103.92     21.23 o 
   0   7   6        0.08        5.41      6.63 o 
   1   7   6        4.71       11.84     11.36 o 
   2   7   6       46.89       46.61      3.68 o 
   3   7   6       67.94       65.24      3.64 o 
   4   7   6      105.49      114.70      8.96 o 
   5   7   6        4.83       10.72      3.07 o 
   6   7   6       47.98       41.25      4.65 o 
   7   7   6        2.46       -1.28      3.22 o 
   8   7   6        5.33       16.02      6.76 o 
  -5   8   6        0.35       -5.76     15.58 o 
  -4   8   6        0.40        2.77      5.01 o 
  -3   8   6       44.14       50.02      4.90 o 
  -2   8   6       14.75        1.84      6.82 o 
  -1   8   6      112.43      106.76     17.99 o 
   0   8   6        0.69       -6.08      5.36 o 
   1   8   6       28.35       23.99      5.75 o 
   2   8   6      239.91      226.21      5.65 o 
   3   8   6      105.43       83.21      7.09 o 
   4   8   6        4.54        4.02      3.05 o 
   5   8   6      269.60      308.97      8.44 o 
   6   8   6        4.51        3.88      3.08 o 
   7   8   6        5.01        3.97      4.20 o 
   8   8   6        2.58        3.90     11.89 o 
  -4   9   6       15.22       22.16      7.35 o 
  -3   9   6       14.17       17.70      4.92 o 
  -2   9   6       18.78        3.33     11.77 o 
  -1   9   6        5.95        0.50      6.64 o 
   0   9   6        0.86        6.65      5.95 o 
   1   9   6      107.47       90.26      9.88 o 
   2   9   6       70.26       58.28      4.24 o 
   3   9   6       99.84       78.30      7.55 o 
   4   9   6       60.17       61.03      4.69 o 
   5   9   6        0.45       -4.32      5.34 o 
   6   9   6       28.88       37.59     10.12 o 
   7   9   6       15.12       12.70      3.58 o 
   8   9   6        1.66        9.46     11.07 o 
  -4  10   6        4.39        0.41      8.09 o 
  -3  10   6        6.74       -1.09      5.89 o 
  -2  10   6        0.50        0.92      5.86 o 
  -1  10   6        7.53        8.37      8.21 o 
   0  10   6        1.86       -4.61      5.07 o 
   1  10   6       30.97       26.19      5.52 o 
   2  10   6       22.03       25.71      8.26 o 
   3  10   6       26.76       36.87      4.44 o 
   4  10   6        1.88        1.45      7.44 o 
   5  10   6       21.28       22.09      4.36 o 
   6  10   6        3.86       12.78      5.87 o 
   7  10   6        8.12       -0.20      4.55 o 
   8  10   6        2.56       11.71     12.79 o 
  -3  11   6       31.18       35.66     10.28 o 
  -2  11   6        0.49        2.28     10.24 o 
  -1  11   6        2.59       12.63      8.23 o 
   0  11   6        0.15       -7.21     10.43 o 
   1  11   6       12.66       17.62      3.10 o 
   2  11   6       19.86       31.46      6.24 o 
   3  11   6        8.08        8.00      6.41 o 
   4  11   6       15.66       -0.58      4.68 o 
   5  11   6        0.05        6.94      4.46 o 
   6  11   6        0.02        2.45      6.60 o 
   7  11   6        1.28       -3.66      6.75 o 
  -2  12   6        5.21       27.89     13.98 o 
  -1  12   6       22.66       19.38     12.55 o 
   0  12   6        0.66        4.65     11.28 o 
   1  12   6        0.17       -3.06     10.76 o 
   2  12   6        2.73        2.05     13.86 o 
   3  12   6        0.09        1.86      7.53 o 
   4  12   6       43.94       43.49      8.54 o 
   5  12   6        1.35        4.34      4.69 o 
   6  12   6        3.34        6.12     10.57 o 
   0  13   6        1.12       10.80     13.08 o 
   1  13   6        2.02       -7.18     12.40 o 
   2  13   6        5.06       -1.92     11.67 o 
   3  13   6       21.15       25.27     12.60 o 
   4  13   6       26.03       14.94      6.69 o 
   5  13   6        4.15       25.07      7.02 o 
   0  -9   7        0.04       -5.47     12.36 o 
   1  -9   7        1.41       -6.39     11.85 o 
  -3  -8   7        0.69       31.40     13.23 o 
  -2  -8   7        0.38       -5.88     11.04 o 
  -1  -8   7       10.03        5.63     10.71 o 
   0  -8   7        1.57        5.50     10.65 o 
   1  -8   7       24.03       12.30      7.48 o 
   2  -8   7       17.87        2.60     10.17 o 
   3  -8   7       20.61       17.17      5.81 o 
  -4  -7   7        7.00       -4.45      8.26 o 
  -3  -7   7       21.23        6.53     11.26 o 
  -2  -7   7        2.15       -1.04      7.10 o 
  -1  -7   7       46.09       34.80     12.83 o 
   0  -7   7        4.12        3.09      4.32 o 
   1  -7   7       11.56        9.91      3.40 o 
   2  -7   7       45.85       50.81      5.38 o 
   3  -7   7        6.70        4.87      4.48 o 
   4  -7   7        0.17       -0.28      4.03 o 
  -5  -6   7        1.16      -17.47     11.65 o 
  -4  -6   7        9.32       18.74      8.35 o 
  -3  -6   7       14.91       22.77      4.18 o 
  -2  -6   7       27.63       12.81      2.82 o 
  -1  -6   7       19.57       22.10      4.76 o 
   0  -6   7       35.25       29.43     10.60 o 
   1  -6   7        8.30        6.43      2.98 o 
   2  -6   7       41.81       33.07      3.75 o 
   3  -6   7        5.57       14.66      6.25 o 
   4  -6   7        1.17        1.44      5.92 o 
   5  -6   7        3.25        7.98      4.35 o 
  -6  -5   7       20.08        0.32      7.62 o 
  -5  -5   7        0.29      -12.54     10.21 o 
  -4  -5   7        2.15       -6.62      5.76 o 
  -3  -5   7        2.16        1.64      4.31 o 
  -2  -5   7       89.50       82.13      4.67 o 
  -1  -5   7        5.10        8.00      5.00 o 
   0  -5   7       18.87       27.95      4.18 o 
   1  -5   7        8.65        8.14      6.02 o 
   2  -5   7       49.28       46.39      3.66 o 
   3  -5   7        7.04        8.99      3.19 o 
   4  -5   7        8.05        9.75      3.43 o 
   5  -5   7       26.93       27.96      5.57 o 
   6  -5   7       34.07       68.07     14.91 o 
  -6  -4   7       16.62       32.41      9.85 o 
  -5  -4   7        0.04       -1.94      3.24 o 
  -4  -4   7       13.07       19.60      6.72 o 
  -3  -4   7        9.65        3.67      2.78 o 
  -2  -4   7      578.56      540.65     37.19 o 
  -1  -4   7       13.55        8.99      3.79 o 
   0  -4   7       27.23       21.88      3.48 o 
   1  -4   7      120.87      112.94      4.75 o 
   2  -4   7       14.30       18.24      2.54 o 
   3  -4   7       17.47        8.51      4.66 o 
   4  -4   7        0.02       -0.72      3.36 o 
   5  -4   7       55.63       75.72      4.91 o 
   6  -4   7       10.94       12.78     12.72 o 
   7  -4   7        1.83      -14.98     14.00 o 
  -6  -3   7       38.40       21.35      7.99 o 
  -5  -3   7        3.46        0.50      9.67 o 
  -4  -3   7      117.78      113.26      9.25 o 
  -3  -3   7        1.36       -1.74      3.41 o 
  -2  -3   7       33.89       33.05      5.68 o 
  -1  -3   7      131.82      119.72      6.03 o 
   0  -3   7       38.99       47.01      4.61 o 
   1  -3   7      164.91      163.23      6.64 o 
   2  -3   7        0.12        1.65      2.43 o 
   3  -3   7        0.27       -4.76      3.17 o 
   4  -3   7        2.87        2.60      5.79 o 
   5  -3   7       34.78       30.23      6.04 o 
   6  -3   7        7.32        9.95      8.39 o 
   7  -3   7        0.40       27.16     12.52 o 
  -6  -2   7       14.14       -0.55      9.64 o 
  -5  -2   7       13.24       24.03      3.98 o 
  -4  -2   7      118.12      123.77     14.86 o 
  -3  -2   7        1.00        6.51      3.68 o 
  -2  -2   7        6.59        7.18      2.75 o 
  -1  -2   7        0.92        3.49      3.23 o 
   0  -2   7       80.57       84.97      4.36 o 
   1  -2   7      407.41      438.97     16.95 o 
   2  -2   7       12.02       11.05      6.38 o 
   3  -2   7      182.05      184.50      7.13 o 
   4  -2   7       10.64       18.37      2.67 o 
   5  -2   7       15.36       31.72      2.98 o 
   6  -2   7        0.00       13.59     23.49 o 
  -7  -1   7        1.17      -10.36      9.51 o 
  -6  -1   7        2.06       -2.25      4.60 o 
  -5  -1   7        5.52        5.66      2.69 o 
  -4  -1   7      196.37      177.18      8.17 o 
  -3  -1   7        1.81        3.78      2.82 o 
  -2  -1   7       52.82       52.57      4.41 o 
  -1  -1   7       16.81       18.00      3.19 o 
   0  -1   7        1.27       -3.37      2.55 o 
   1  -1   7      584.47      623.38     14.43 o 
   2  -1   7      171.18      186.38      9.10 o 
   3  -1   7      178.67      154.60      6.80 o 
   4  -1   7      235.07      215.83      8.50 o 
   5  -1   7        0.59        0.16      1.82 o 
   6  -1   7        1.15        7.55      6.24 o 
   7  -1   7        3.16       11.39      6.80 o 
  -7   0   7        0.40       -2.50      5.61 o 
  -6   0   7        0.87       -2.87      7.70 o 
  -5   0   7       19.36       12.80      5.30 o 
  -4   0   7      258.76      262.65     11.60 o 
  -3   0   7        2.30        4.20      6.55 o 
  -2   0   7      198.14      188.79      6.90 o 
  -1   0   7      110.42      113.76      5.41 o 
   0   0   7      158.91      158.47      6.25 o 
   1   0   7      828.99      877.25     27.25 o 
   2   0   7      537.31      550.16      9.07 o 
   3   0   7       54.24       67.09      4.10 o 
   4   0   7       24.98       33.74      3.56 o 
   5   0   7      379.86      376.99     12.75 o 
   6   0   7        6.17        1.98      7.59 o 
   7   0   7        9.18       29.48      6.79 o 
  -7   1   7       14.69        2.32      5.87 o 
  -6   1   7        8.25       -1.16      3.91 o 
  -5   1   7        1.31        3.25      3.76 o 
  -4   1   7       60.32       71.15      5.49 o 
  -3   1   7        4.32        9.48      3.02 o 
  -2   1   7      199.78      199.48      6.76 o 
  -1   1   7       93.31       85.65      6.27 o 
   0   1   7      101.92      128.66      5.22 o 
   1   1   7        3.40        2.43      1.69 o 
   2   1   7      261.27      258.69      5.78 o 
   3   1   7       78.04       73.10      2.90 o 
   4   1   7       72.79       63.48      3.23 o 
   5   1   7       19.91       17.41      2.33 o 
   6   1   7        5.49       -5.39      3.85 o 
   7   1   7       24.34       28.50      9.48 o 
  -7   2   7       28.27       41.53     10.59 o 
  -6   2   7        6.09        0.98      4.55 o 
  -5   2   7        5.76        3.59      7.56 o 
  -4   2   7       99.05       93.53      7.79 o 
  -3   2   7       15.79       19.62      5.78 o 
  -2   2   7      127.31      116.85      5.67 o 
  -1   2   7      354.91      359.98     13.21 o 
   0   2   7        6.35        9.94      3.90 o 
   1   2   7       26.95       22.96      3.49 o 
   2   2   7       27.11       17.04      6.15 o 
   3   2   7      213.21      239.55     15.21 o 
   4   2   7       85.40       92.55      3.46 o 
   5   2   7        0.27        2.90      3.29 o 
   6   2   7      144.81      168.12      7.41 o 
   7   2   7       20.58       20.39      6.79 o 
  -6   3   7       33.76       42.72      5.12 o 
  -5   3   7        1.26       12.39      3.29 o 
  -4   3   7        1.32        2.85      3.83 o 
  -3   3   7       43.31       47.54      6.53 o 
  -2   3   7        2.10        1.06      4.69 o 
  -1   3   7      314.14      333.32     11.59 o 
   0   3   7       25.32       34.05      4.42 o 
   1   3   7      375.75      372.37     19.91 o 
   2   3   7       15.59       22.02      7.74 o 
   3   3   7      348.57      334.84     12.47 o 
   4   3   7      222.66      215.54     11.21 o 
   5   3   7       17.06       18.11      1.97 o 
   6   3   7      147.58      140.19      4.94 o 
   7   3   7        2.98        2.96      7.90 o 
   8   3   7        0.44        7.52      8.68 o 
  -6   4   7       25.43       38.23     26.74 o 
  -5   4   7       10.87       13.55      9.15 o 
  -4   4   7       56.27       55.45      5.38 o 
  -3   4   7      400.39      398.46     17.19 o 
  -2   4   7       52.95       64.34      6.41 o 
  -1   4   7      356.62      344.12     12.10 o 
   0   4   7      242.21      254.39     10.10 o 
   1   4   7      115.73      100.71      6.08 o 
   2   4   7        0.03        1.79      3.38 o 
   3   4   7       26.75       27.49      2.39 o 
   4   4   7      345.02      354.61      7.13 o 
   5   4   7        0.01        1.73      3.50 o 
   6   4   7       31.52       35.54      6.68 o 
   7   4   7       24.52       15.75      7.88 o 
   8   4   7        1.81      -11.12      8.78 o 
  -6   5   7       23.14       31.02     24.51 o 
  -5   5   7       16.38       19.62      5.01 o 
  -4   5   7      306.11      330.38     17.76 o 
  -3   5   7       25.58       28.65      6.28 o 
  -2   5   7      213.15      197.15      7.82 o 
  -1   5   7       26.84       45.24      7.32 o 
   0   5   7       32.68       42.11     11.03 o 
   1   5   7        5.02        0.67      1.95 o 
   2   5   7      615.71      555.25     22.55 o 
   3   5   7       37.76       43.14      3.24 o 
   4   5   7       31.41       38.46     10.91 o 
   5   5   7       78.45       78.83      4.17 o 
   6   5   7       11.47       17.81      2.50 o 
   7   5   7        2.81        0.77      3.17 o 
   8   5   7        1.29        3.42      7.98 o 
  -6   6   7        0.68        0.20     30.26 o 
  -5   6   7       11.95       12.99     10.71 o 
  -4   6   7      303.91      320.37     14.36 o 
  -3   6   7        6.17       15.92      5.05 o 
  -2   6   7      478.96      453.10     11.23 o 
  -1   6   7       14.27       19.53      7.23 o 
   0   6   7        0.15        5.86      4.91 o 
   1   6   7      221.95      247.36     32.20 o 
   2   6   7        0.01        4.92      6.72 o 
   3   6   7      182.71      190.47      7.10 o 
   4   6   7       82.20       97.75      5.90 o 
   5   6   7       97.97       93.77      4.45 o 
   6   6   7        4.17        7.37      5.66 o 
   7   6   7       40.73       56.40      5.78 o 
   8   6   7        0.77       32.50      9.24 o 
  -5   7   7        4.29        3.62     17.45 o 
  -4   7   7      162.40      174.59      8.84 o 
  -3   7   7       20.57       16.17      3.45 o 
  -2   7   7        6.72        7.67      3.23 o 
  -1   7   7      253.15      212.59     10.64 o 
   0   7   7        1.67        4.20      5.05 o 
   1   7   7       61.34       58.81      9.51 o 
   2   7   7        3.86       13.83      5.11 o 
   3   7   7        1.01       -3.05      3.99 o 
   4   7   7       46.03       35.57      5.87 o 
   5   7   7       23.08       30.76      4.41 o 
   6   7   7        0.00        1.69      5.62 o 
   7   7   7       49.65       60.84      7.86 o 
   8   7   7        1.93        6.89      8.18 o 
  -5   8   7       13.46       17.63     13.97 o 
  -4   8   7       37.45       35.81      6.78 o 
  -3   8   7        0.35       -3.16      4.30 o 
  -2   8   7        9.45        9.81      3.81 o 
  -1   8   7       85.93      100.07      8.00 o 
   0   8   7      251.91      240.30     11.09 o 
   1   8   7        0.07       -5.49     10.07 o 
   2   8   7       43.06       47.15     10.51 o 
   3   8   7       32.78       39.19      6.19 o 
   4   8   7       30.93       28.12      5.15 o 
   5   8   7        1.40       -4.63      5.15 o 
   6   8   7        3.25        5.50      3.18 o 
   7   8   7       29.94       38.24      4.27 o 
   8   8   7        0.07        4.91      7.99 o 
  -4   9   7        1.30      -10.34      7.42 o 
  -3   9   7        0.04        0.76      4.09 o 
  -2   9   7        4.57      -10.57      7.04 o 
  -1   9   7       27.41       38.87      7.62 o 
   0   9   7        0.18       10.59      5.22 o 
   1   9   7       64.36       71.28     12.17 o 
   2   9   7       28.32       33.55     10.83 o 
   3   9   7        4.65       -1.25      2.58 o 
   4   9   7        9.47        6.38      2.98 o 
   5   9   7      103.69      114.69      5.68 o 
   6   9   7        3.85       -0.33      3.63 o 
   7   9   7       40.65       45.81      7.51 o 
   8   9   7        3.42       -0.68      6.00 o 
  -3  10   7        0.48       10.03      5.56 o 
  -2  10   7       11.25      -16.03     10.98 o 
  -1  10   7       18.14       27.18     13.15 o 
   0  10   7       37.68       24.71      7.22 o 
   1  10   7        6.69       -2.77      5.28 o 
   2  10   7       55.52       45.52      3.94 o 
   3  10   7        0.14       -4.96      3.79 o 
   4  10   7        9.48        2.15      7.38 o 
   5  10   7       23.64       20.21      8.41 o 
   6  10   7       11.89        6.98      6.22 o 
   7  10   7       11.70       10.01      7.32 o 
   8  10   7        0.26        0.22     12.52 o 
  -3  11   7       22.76       13.82     13.64 o 
  -2  11   7        2.79        0.58     10.73 o 
  -1  11   7        0.07      -12.91      8.61 o 
   0  11   7        0.69       -5.91     10.98 o 
   1  11   7       15.34       17.23      7.83 o 
   2  11   7       30.55       28.46      7.60 o 
   3  11   7        6.69        9.54      4.45 o 
   4  11   7        4.09        1.81      8.89 o 
   5  11   7        0.49        5.41      4.91 o 
   6  11   7        0.06        1.69      5.35 o 
   7  11   7        0.74       -9.30      6.20 o 
  -1  12   7        1.46       -9.02     12.37 o 
   0  12   7        1.60        6.88     11.46 o 
   1  12   7        0.75       42.78     12.79 o 
   2  12   7        0.32       18.69     11.49 o 
   3  12   7       25.04       29.05      5.54 o 
   4  12   7       35.34       39.90      6.41 o 
   5  12   7        0.25       -0.67     11.35 o 
   6  12   7        0.06        9.08      7.73 o 
   1  13   7        5.94       16.73     13.29 o 
   2  13   7        2.71       19.78     13.05 o 
   3  13   7       32.78       20.08     12.46 o 
   4  13   7       41.11       56.31     13.74 o 
   5  13   7        0.02        4.07     17.60 o 
  -1  -8   8        6.90       27.59     12.90 o 
   0  -8   8        5.98       29.56     10.57 o 
   1  -8   8       23.15       11.87     12.06 o 
   2  -8   8        2.10      -18.50     12.34 o 
  -3  -7   8        0.01       -4.66     12.03 o 
  -2  -7   8        2.44        5.50      7.91 o 
  -1  -7   8       25.07       13.38      8.07 o 
   0  -7   8        0.00       -8.76      6.21 o 
   1  -7   8        0.07        3.28     12.27 o 
   2  -7   8        0.15        9.15      8.59 o 
   3  -7   8        0.94        4.74      9.89 o 
   4  -7   8       15.16       12.63     11.28 o 
  -4  -6   8       37.11       43.84     11.75 o 
  -3  -6   8       18.16       11.75     10.84 o 
  -2  -6   8        0.24      -15.78     10.52 o 
  -1  -6   8       44.55       24.40     17.37 o 
   0  -6   8       25.01       28.54      5.92 o 
   1  -6   8        4.68        9.44      5.00 o 
   2  -6   8       10.42       13.14      3.35 o 
   3  -6   8        3.63        9.97      4.04 o 
   4  -6   8       27.72       34.05      6.77 o 
   5  -6   8        2.22        8.53      8.86 o 
  -5  -5   8        0.60       20.20      9.34 o 
  -4  -5   8       12.20       23.23      8.62 o 
  -3  -5   8       11.11       15.81     10.16 o 
  -2  -5   8        8.61       16.90      7.19 o 
  -1  -5   8       27.65       31.35     11.78 o 
   0  -5   8       75.33       68.71      9.40 o 
   1  -5   8      100.67       92.47      6.39 o 
   2  -5   8        3.57        6.75      7.33 o 
   3  -5   8       20.13       25.94      4.11 o 
   4  -5   8       21.99       27.90     13.56 o 
   5  -5   8        0.00        3.42      8.92 o 
   6  -5   8       15.80        9.74      9.22 o 
  -5  -4   8        1.39        9.92     10.43 o 
  -4  -4   8        3.77       -5.82      9.37 o 
  -3  -4   8        0.57       10.20      2.88 o 
  -2  -4   8      140.34      155.43     15.88 o 
  -1  -4   8       65.04       61.42      5.49 o 
   0  -4   8       97.38       86.78      5.42 o 
   1  -4   8      131.76      121.14     10.20 o 
   2  -4   8        6.18        0.25      2.99 o 
   3  -4   8        9.57       13.07      7.36 o 
   4  -4   8       16.07       20.65      5.16 o 
   5  -4   8        0.25        5.54      6.08 o 
   6  -4   8        5.60       11.24     19.50 o 
  -6  -3   8       44.10       64.55     11.11 o 
  -5  -3   8        6.99        0.33      9.43 o 
  -4  -3   8       15.66       17.29     10.37 o 
  -3  -3   8       17.33       18.37      6.29 o 
  -2  -3   8        0.25        4.99      5.19 o 
  -1  -3   8       14.03       17.56      3.51 o 
   0  -3   8       57.91       38.50      6.32 o 
   1  -3   8      107.46       97.50      6.11 o 
   2  -3   8       59.78       62.29      6.51 o 
   3  -3   8       57.15       57.39      4.69 o 
   4  -3   8        3.57        9.20      4.91 o 
   5  -3   8       17.03       28.78      3.84 o 
   6  -3   8       15.29       22.83     14.94 o 
   7  -3   8       21.30       34.42     14.50 o 
  -6  -2   8       14.25       18.19     10.38 o 
  -5  -2   8        1.38       11.41      7.95 o 
  -4  -2   8       16.79       12.00      2.56 o 
  -3  -2   8        0.20       -6.36      5.96 o 
  -2  -2   8      207.41      212.39      8.25 o 
  -1  -2   8      187.43      198.96      7.50 o 
   0  -2   8       75.80       89.06      6.07 o 
   1  -2   8      209.42      213.57     11.37 o 
   2  -2   8       70.02       69.58      7.34 o 
   3  -2   8       11.27       19.05      3.33 o 
   4  -2   8       84.40       74.84      7.88 o 
   5  -2   8        6.84        0.11      8.38 o 
   6  -2   8       19.82       22.74      7.21 o 
   7  -2   8        4.12      -13.87      9.25 o 
  -6  -1   8       25.78       21.70      7.66 o 
  -5  -1   8        3.27        4.55      9.78 o 
  -4  -1   8       37.05       38.51      5.00 o 
  -3  -1   8       26.24       28.12      3.93 o 
  -2  -1   8        5.16       -0.05      4.00 o 
  -1  -1   8        0.25        0.91      3.37 o 
   0  -1   8       32.91       34.33      3.70 o 
   1  -1   8      125.40      126.24      6.98 o 
   2  -1   8       69.56       70.18      5.48 o 
   3  -1   8       20.64       15.19      3.15 o 
   4  -1   8      271.96      264.08      8.55 o 
   5  -1   8        4.90        5.97      2.51 o 
   6  -1   8       18.05       22.85      5.71 o 
   7  -1   8        1.62      -10.93      7.29 o 
  -6   0   8       20.06       19.38      9.55 o 
  -5   0   8        3.87        1.00      6.07 o 
  -4   0   8       35.90       32.13      4.12 o 
  -3   0   8      127.83      120.34     12.70 o 
  -2   0   8        1.99        1.74      3.72 o 
  -1   0   8        8.49       11.81      7.48 o 
   0   0   8      236.04      246.05      8.27 o 
   1   0   8       92.14       83.61      8.31 o 
   2   0   8      108.91       97.69      5.70 o 
   3   0   8        1.29        1.23      1.84 o 
   4   0   8       81.10       88.08      6.89 o 
   5   0   8        9.82       11.63      2.06 o 
   6   0   8       23.19       20.41      4.23 o 
   7   0   8        3.94        2.40      6.65 o 
  -6   1   8        6.87        8.63     11.89 o 
  -5   1   8        0.55        2.24      6.86 o 
  -4   1   8        7.57       14.97     15.33 o 
  -3   1   8      144.46      151.29      4.67 o 
  -2   1   8       33.23       33.61      3.54 o 
  -1   1   8        6.22       11.06      2.17 o 
   0   1   8        2.26        8.45      5.82 o 
   1   1   8       18.81       31.10      4.14 o 
   2   1   8       87.97       79.73      5.12 o 
   3   1   8       22.46       15.05      4.60 o 
   4   1   8      225.49      214.26      7.52 o 
   5   1   8      185.48      181.82      4.70 o 
   6   1   8        2.57        6.44      3.24 o 
   7   1   8        1.46       15.32     18.07 o 
  -6   2   8        5.84       12.81      5.31 o 
  -5   2   8        9.07        2.42      9.83 o 
  -4   2   8      196.18      176.94      7.93 o 
  -3   2   8      260.82      234.82      8.41 o 
  -2   2   8       37.68       36.64      9.32 o 
  -1   2   8      240.61      252.93      8.02 o 
   0   2   8       63.13       61.22      4.55 o 
   1   2   8      146.10      132.49      6.05 o 
   2   2   8      143.55      175.61      6.76 o 
   3   2   8      125.32      132.09      7.34 o 
   4   2   8      101.17      116.50      4.18 o 
   5   2   8       41.99       42.32      6.54 o 
   6   2   8      175.72      163.78      5.13 o 
   7   2   8        0.00       -1.02      6.24 o 
  -6   3   8        7.11       11.81      5.31 o 
  -5   3   8        7.33       -0.70      5.79 o 
  -4   3   8       23.63       18.85      4.31 o 
  -3   3   8        3.97       -1.58      4.68 o 
  -2   3   8      110.68      109.80      5.95 o 
  -1   3   8      266.15      291.16      8.76 o 
   0   3   8       84.93       81.66      6.04 o 
   1   3   8       16.14        7.80      3.73 o 
   2   3   8        1.48        7.24      5.61 o 
   3   3   8       98.41      102.96      5.64 o 
   4   3   8       49.29       45.54     10.87 o 
   5   3   8       64.67       64.01      6.94 o 
   6   3   8      179.14      160.88      4.72 o 
   7   3   8        0.99        4.80      4.16 o 
  -6   4   8       12.81       10.91      7.20 o 
  -5   4   8       12.86       14.20      4.61 o 
  -4   4   8       27.03       29.54      3.56 o 
  -3   4   8      111.97      132.33     22.35 o 
  -2   4   8      342.70      359.84     12.20 o 
  -1   4   8      166.47      173.07      9.36 o 
   0   4   8        0.19       -0.50      6.84 o 
   1   4   8        3.32        2.63      3.60 o 
   2   4   8       50.13       53.77      7.93 o 
   3   4   8       46.19       44.72      2.92 o 
   4   4   8      138.38      133.75      4.48 o 
   5   4   8        6.41        5.40      2.13 o 
   6   4   8       57.22       63.55      4.57 o 
   7   4   8        0.05       -5.96      4.31 o 
  -6   5   8       40.52       50.16     12.32 o 
  -5   5   8       12.59       26.96      6.24 o 
  -4   5   8       17.08        5.90     11.15 o 
  -3   5   8      121.11      110.53      6.15 o 
  -2   5   8      226.47      227.37     12.61 o 
  -1   5   8       99.17      101.21      7.79 o 
   0   5   8      205.73      235.22     23.23 o 
   1   5   8      156.93      145.21     10.09 o 
   2   5   8       46.82       46.51      2.66 o 
   3   5   8       55.25       43.82      2.96 o 
   4   5   8        4.84        4.72      2.59 o 
   5   5   8       66.20       72.86      6.13 o 
   6   5   8       16.50        8.01      4.01 o 
   7   5   8       29.19       27.20      2.93 o 
   8   5   8        2.40       -1.04      5.44 o 
  -5   6   8        1.38        6.76      5.86 o 
  -4   6   8        1.45       -6.60      7.73 o 
  -3   6   8       16.90       27.51     11.47 o 
  -2   6   8      723.48      722.72     17.09 o 
  -1   6   8      101.01       97.22      7.28 o 
   0   6   8      164.69      158.76      8.88 o 
   1   6   8      484.62      452.20     18.96 o 
   2   6   8       21.38       35.43     15.37 o 
   3   6   8        0.01       -5.00      3.34 o 
   4   6   8        7.90        5.48      4.67 o 
   5   6   8       38.39       34.42      3.24 o 
   6   6   8        2.80        4.21      2.58 o 
   7   6   8       13.77       27.49      3.79 o 
   8   6   8        0.00       28.17     10.37 o 
  -5   7   8        8.66        4.76      8.35 o 
  -4   7   8        6.34        0.72     18.59 o 
  -3   7   8        9.10       16.33     10.15 o 
  -2   7   8       23.07       22.93      3.31 o 
  -1   7   8       70.80       59.40      5.33 o 
   0   7   8       58.56       72.02     18.52 o 
   1   7   8       42.49       49.29      5.85 o 
   2   7   8       71.11       71.15      6.76 o 
   3   7   8        8.64        1.97      5.46 o 
   4   7   8       15.30       14.50      5.39 o 
   5   7   8       61.52       56.22      6.39 o 
   6   7   8       19.62       15.52      6.15 o 
   7   7   8       13.89        8.25      6.26 o 
   8   7   8        0.50       -2.37      9.02 o 
   9   7   8        5.92       -0.81     10.15 o 
  -4   8   8        4.54       -2.87      8.49 o 
  -3   8   8       42.11       36.89      6.79 o 
  -2   8   8       22.85       21.87      7.90 o 
  -1   8   8        8.82        8.74     17.86 o 
   0   8   8        8.54        4.64     13.73 o 
   1   8   8       42.51       45.12      9.03 o 
   2   8   8       14.48       10.41     14.86 o 
   3   8   8        5.18        8.66      6.38 o 
   4   8   8        4.05        4.60      3.98 o 
   5   8   8      113.73      121.54      5.61 o 
   6   8   8        0.97       -1.98      3.34 o 
   7   8   8       18.49       20.85      6.22 o 
   8   8   8        8.47        8.23      8.86 o 
  -4   9   8        0.64       18.54     12.95 o 
  -3   9   8       66.30       63.26     10.11 o 
  -2   9   8        4.64       -3.37      3.90 o 
  -1   9   8        0.70       -2.71      9.61 o 
   0   9   8       11.31       18.69      5.91 o 
   1   9   8       10.86        3.38     10.47 o 
   2   9   8        6.02        3.22      8.48 o 
   3   9   8       16.74        8.22      3.11 o 
   4   9   8       53.08       51.37     10.99 o 
   5   9   8       33.71       34.68      4.53 o 
   6   9   8        1.22        1.07      4.21 o 
   7   9   8       24.27       13.87      4.48 o 
   8   9   8       13.13       33.03     10.75 o 
  -3  10   8       32.31       59.84     22.76 o 
  -2  10   8       26.79       41.30     11.72 o 
  -1  10   8        0.03       -4.18     10.76 o 
   0  10   8       74.14       67.66     18.08 o 
   1  10   8       38.98       13.92     12.88 o 
   2  10   8        0.81        1.42      5.50 o 
   3  10   8        2.84        3.10      2.66 o 
   4  10   8       12.36       11.69      4.82 o 
   5  10   8        2.58        3.07      4.26 o 
   6  10   8        1.31       -6.15      4.10 o 
   7  10   8        2.90        8.44      4.98 o 
  -2  11   8        8.70       14.32     13.35 o 
  -1  11   8        6.23       25.35     11.17 o 
   0  11   8        5.78      -10.38     11.27 o 
   1  11   8        0.22       -2.40      7.44 o 
   2  11   8        2.53      -10.29      8.52 o 
   3  11   8       22.91        4.70      9.42 o 
   4  11   8        1.88        6.82      4.45 o 
   5  11   8        3.62       15.20      4.57 o 
   6  11   8        0.52       14.79      4.64 o 
   7  11   8        1.10        9.50      6.46 o 
  -1  12   8        0.26       -2.82     12.53 o 
   0  12   8       15.17       10.83     11.20 o 
   1  12   8        1.94       -3.88     11.46 o 
   2  12   8        0.62      -17.63     11.75 o 
   3  12   8       75.16       71.63     13.98 o 
   4  12   8        7.87       10.56      7.09 o 
   5  12   8        2.75       12.49     12.19 o 
   6  12   8        0.29        0.22      8.47 o 
   1  13   8        1.00       25.61     13.31 o 
   2  13   8        0.03       45.15     14.53 o 
   3  13   8       22.03       15.77     12.90 o 
   4  13   8       33.59       49.76     13.69 o 
   5  13   8        0.76       17.12      8.79 o 
  -1  -7   9        0.52        5.99      8.58 o 
   1  -7   9        5.39       -8.78     10.98 o 
   2  -7   9       10.82       -2.47     11.22 o 
   3  -7   9        1.12       -3.58      9.07 o 
  -3  -6   9       11.34       22.63      9.50 o 
  -2  -6   9       14.55      -17.83     11.89 o 
  -1  -6   9        0.54        7.51     10.07 o 
   0  -6   9        0.11        2.77     16.02 o 
   1  -6   9       20.96        7.65      6.80 o 
   2  -6   9       44.13       44.95      9.23 o 
   3  -6   9       13.27       53.08     11.56 o 
   4  -6   9        0.11       10.18      8.96 o 
  -4  -5   9        0.55      -17.46     11.64 o 
  -3  -5   9        7.11       29.05      9.05 o 
  -2  -5   9        0.00        3.20      9.89 o 
  -1  -5   9        8.81       -8.38      5.59 o 
   0  -5   9        5.48        4.76      7.97 o 
   1  -5   9       10.06       -2.20      8.09 o 
   2  -5   9       48.77       43.05      5.74 o 
   3  -5   9       13.64        4.24     11.59 o 
   4  -5   9        3.22       -2.35      5.81 o 
   5  -5   9        9.01        0.27     11.30 o 
  -5  -4   9       15.31       33.95      9.84 o 
  -4  -4   9        1.81       14.27      8.85 o 
  -3  -4   9       23.01       14.25     10.43 o 
  -2  -4   9        0.34        3.29      6.25 o 
  -1  -4   9        2.16        7.54      8.04 o 
   0  -4   9        9.04        2.29      7.45 o 
   1  -4   9        0.74        9.14      4.89 o 
   2  -4   9       43.58       38.54      9.11 o 
   3  -4   9       15.01       17.54      6.32 o 
   4  -4   9       60.97       73.63      7.16 o 
   5  -4   9       18.49       20.69      5.10 o 
   6  -4   9        0.05      -11.78      7.85 o 
  -5  -3   9       24.04       19.86     11.16 o 
  -4  -3   9        0.12       28.85     10.94 o 
  -3  -3   9       45.03       30.35      8.95 o 
  -2  -3   9        1.55        1.81      9.09 o 
  -1  -3   9        5.55       15.25      4.32 o 
   0  -3   9      212.17      215.37      9.62 o 
   1  -3   9        0.00       17.13      4.56 o 
   2  -3   9        0.21       -2.89      5.61 o 
   3  -3   9       15.01       16.57      4.35 o 
   4  -3   9       29.98       36.94      3.99 o 
   5  -3   9        4.72        5.39      3.39 o 
   6  -3   9       10.38       13.17      8.71 o 
  -5  -2   9       20.02        9.96      9.17 o 
  -4  -2   9        3.81        4.35      8.24 o 
  -3  -2   9        4.97       -6.72      4.48 o 
  -2  -2   9        3.13        1.34      3.47 o 
  -1  -2   9      141.23      148.17      9.52 o 
   0  -2   9      157.07      149.69      8.64 o 
   1  -2   9       24.64       22.93      3.65 o 
   2  -2   9       46.77       35.31      5.19 o 
   3  -2   9        1.55       -4.00      4.09 o 
   4  -2   9       14.24       19.09      4.87 o 
   5  -2   9       32.22       32.07      4.79 o 
   6  -2   9       23.56       28.92      4.73 o 
   7  -2   9        9.34      -10.63      7.09 o 
  -5  -1   9       55.96       58.46     11.74 o 
  -4  -1   9        9.29       -2.79      4.56 o 
  -3  -1   9       43.58       30.73      7.71 o 
  -2  -1   9       18.47        6.91      7.69 o 
  -1  -1   9      126.75      127.32     10.82 o 
   0  -1   9        6.86       -2.11      3.94 o 
   1  -1   9       11.18       16.23      4.13 o 
   2  -1   9      258.08      275.26     13.53 o 
   3  -1   9       14.26       18.45      6.72 o 
   4  -1   9       27.11       34.55      3.36 o 
   5  -1   9       45.35       34.69      3.97 o 
   6  -1   9       13.58       19.17      3.30 o 
   7  -1   9       10.36        9.20      7.71 o 
  -6   0   9        7.18       -0.98      7.89 o 
  -5   0   9       48.84       55.51     11.34 o 
  -4   0   9       15.36       12.44      5.57 o 
  -3   0   9      113.00      124.87      6.45 o 
  -2   0   9       29.58       24.16      3.78 o 
  -1   0   9      214.35      234.75      8.71 o 
   0   0   9        6.42       14.07      4.68 o 
   1   0   9       14.69       10.51      4.72 o 
   2   0   9      220.64      204.93      7.82 o 
   3   0   9        7.04        6.49      3.19 o 
   4   0   9       15.92       16.24      2.97 o 
   5   0   9        0.24        8.28      3.44 o 
   6   0   9      106.01       95.56      7.80 o 
   7   0   9       60.24       68.70      8.05 o 
  -6   1   9       12.52       17.45      9.46 o 
  -5   1   9       74.09       85.16      7.52 o 
  -4   1   9        0.11        5.79      6.36 o 
  -3   1   9      270.57      256.47     15.74 o 
  -2   1   9        4.86       11.90      5.14 o 
  -1   1   9       59.30       61.40      5.13 o 
   0   1   9        1.14        9.09      4.11 o 
   1   1   9        1.47       -1.97      4.19 o 
   2   1   9      410.85      398.85      7.01 o 
   3   1   9       41.04       40.71      3.79 o 
   4   1   9       12.54       11.06      3.34 o 
   5   1   9       31.26       37.31      3.33 o 
   6   1   9        9.45       10.78      4.55 o 
   7   1   9        0.09       -4.29      5.99 o 
  -6   2   9       17.49       29.85     10.70 o 
  -5   2   9       34.91       24.97     17.89 o 
  -4   2   9        8.78       16.22      8.64 o 
  -3   2   9      114.07      123.65      6.66 o 
  -2   2   9       49.41       50.46      5.25 o 
  -1   2   9        1.02        9.86      4.13 o 
   0   2   9       15.11        8.62      2.29 o 
   1   2   9       36.44       35.64      4.55 o 
   2   2   9      150.76      145.80      6.73 o 
   3   2   9        5.39        5.26      2.77 o 
   4   2   9       49.84       47.76      3.21 o 
   5   2   9       47.05       45.34      3.01 o 
   6   2   9        2.03        5.87      3.45 o 
   7   2   9       11.33       10.72      6.51 o 
  -5   3   9        3.97        2.72      4.82 o 
  -4   3   9        7.19        7.29      4.52 o 
  -3   3   9       54.66       50.87      5.25 o 
  -2   3   9       45.14       42.04      5.10 o 
  -1   3   9       30.74       32.92      4.13 o 
   0   3   9      156.56      163.47     19.87 o 
   1   3   9       10.59       14.20      3.89 o 
   2   3   9       36.91       50.77      4.63 o 
   3   3   9       15.54       20.10      5.36 o 
   4   3   9       39.45       43.58      3.48 o 
   5   3   9       43.51       44.32      3.43 o 
   6   3   9        0.35       -0.57      3.45 o 
   7   3   9        2.76       10.75      4.64 o 
  -5   4   9        0.58        2.02      4.62 o 
  -4   4   9        1.84        4.48      8.18 o 
  -3   4   9       54.93       67.73      5.93 o 
  -2   4   9      196.54      197.96      8.11 o 
  -1   4   9       61.07       72.12      6.73 o 
   0   4   9      406.09      382.35     24.86 o 
   1   4   9       26.10       17.89      3.55 o 
   2   4   9       64.16       75.09     11.70 o 
   3   4   9       62.63       57.04      4.23 o 
   4   4   9       94.40       96.48      6.98 o 
   5   4   9       49.68       53.49      4.20 o 
   6   4   9        3.01        9.28      2.69 o 
   7   4   9        5.49        8.05      2.28 o 
   8   4   9       10.21       11.92     10.00 o 
  -5   5   9        1.23        0.35     11.35 o 
  -4   5   9        5.66        9.33      7.45 o 
  -3   5   9       19.76       17.09      7.81 o 
  -2   5   9       25.59       34.02      4.71 o 
  -1   5   9      185.48      178.41     15.38 o 
   0   5   9      947.96      990.17     49.50 o 
   1   5   9       17.08       14.76      8.55 o 
   2   5   9        3.12        5.53      2.82 o 
   3   5   9       35.90       31.83      4.21 o 
   4   5   9        2.58        7.08      7.82 o 
   5   5   9        0.01        2.00      3.29 o 
   6   5   9        0.19        4.39      3.91 o 
   7   5   9       22.30       22.70      6.94 o 
   8   5   9        0.35       11.03     10.41 o 
  -5   6   9       17.09       25.82      9.37 o 
  -4   6   9        8.43       -8.39      7.30 o 
  -3   6   9        1.34        6.74      7.60 o 
  -2   6   9       15.45       25.03     12.35 o 
  -1   6   9       31.78       25.23     15.14 o 
   0   6   9       29.85       28.42      6.50 o 
   1   6   9       13.99        9.80      3.05 o 
   2   6   9       60.48       50.87      6.55 o 
   3   6   9        0.80       -1.56      2.26 o 
   4   6   9      134.28      142.17      7.16 o 
   5   6   9        1.00       -1.60      7.02 o 
   6   6   9       12.86       17.40      5.44 o 
   7   6   9       51.09       47.88      3.86 o 
   8   6   9        2.55        7.84     10.25 o 
   9   6   9       12.09        0.31     12.49 o 
  -4   7   9        0.28       -2.96     15.09 o 
  -3   7   9        0.49       -7.43      7.19 o 
  -2   7   9        1.30        7.74      4.61 o 
  -1   7   9       59.91       40.81      6.75 o 
   0   7   9       43.57       58.11     17.74 o 
   1   7   9        0.35        7.17      4.46 o 
   2   7   9       37.92       54.33      6.08 o 
   3   7   9        0.27        1.61      6.14 o 
   4   7   9       76.14       67.78      8.95 o 
   5   7   9       11.19       14.95      5.40 o 
   6   7   9        1.47       13.47      7.15 o 
   7   7   9       57.39       51.76      5.80 o 
   8   7   9       10.07      -10.04      9.14 o 
  -4   8   9        4.86       -4.19      7.22 o 
  -3   8   9        6.95       18.85      7.36 o 
  -2   8   9        0.11      -10.60      7.23 o 
  -1   8   9       46.78       46.08      5.66 o 
   0   8   9        2.95        5.21      6.38 o 
   1   8   9        6.64        2.77      5.78 o 
   2   8   9        1.20        1.57      4.49 o 
   3   8   9       70.52       83.37      7.16 o 
   4   8   9        0.30        3.35      4.36 o 
   5   8   9        6.13        4.70      3.32 o 
   6   8   9       75.96       90.63      5.88 o 
   7   8   9       14.46       11.32      4.09 o 
   8   8   9        9.17      -15.80     10.53 o 
  -3   9   9       64.02       41.61     19.04 o 
  -2   9   9        0.14        2.30      8.62 o 
  -1   9   9       80.31       68.46     11.52 o 
   0   9   9       23.23       31.94      6.77 o 
   1   9   9        1.30       -4.88      5.25 o 
   2   9   9       87.67       92.85      8.52 o 
   3   9   9       44.38       57.76      7.05 o 
   4   9   9       14.49       13.30      3.56 o 
   5   9   9        3.35        4.25      3.57 o 
   6   9   9        6.94        3.76      4.58 o 
   7   9   9       23.35       34.81      5.25 o 
   8   9   9        0.77       23.86     11.10 o 
  -3  10   9       10.97       24.08     10.38 o 
  -2  10   9        9.26        3.09      8.72 o 
  -1  10   9       30.13       30.37     10.86 o 
   0  10   9       28.25       27.16      8.47 o 
   1  10   9        0.24      -15.23     10.37 o 
   2  10   9        8.54       14.50      9.37 o 
   3  10   9        1.36        4.27      3.38 o 
   4  10   9        3.01        0.46      5.37 o 
   5  10   9        0.92        4.61      7.11 o 
   6  10   9       29.78       25.64     10.36 o 
   7  10   9        2.63       22.37     11.40 o 
  -2  11   9        0.72       18.62     13.86 o 
  -1  11   9       17.47       28.80     13.09 o 
   0  11   9       13.48       16.06     12.09 o 
   1  11   9        6.35       -2.82     10.66 o 
   2  11   9       14.40       31.61     10.83 o 
   3  11   9        0.54       -5.38      9.79 o 
   4  11   9        0.31        6.23     18.66 o 
   5  11   9        2.07       -3.31     13.23 o 
   6  11   9        1.01       10.99      7.25 o 
   7  11   9        0.01       -3.49     21.31 o 
   0  12   9        1.37       -0.96     10.41 o 
   1  12   9       15.87       38.13     12.84 o 
   2  12   9        0.09        4.94     11.20 o 
   3  12   9       20.85       29.99     11.08 o 
   4  12   9        0.08       14.64      9.15 o 
   5  12   9        3.52        6.49     13.36 o 
   6  12   9        0.04       13.96      9.58 o 
   2  13   9        2.83       10.64     13.20 o 
   3  13   9        0.08        1.32      8.56 o 
   4  13   9        2.34       -9.25     12.30 o 
  -1  -6  10        1.04       -6.51     11.35 o 
   0  -6  10        6.60        8.20      8.10 o 
   1  -6  10        2.62       -3.18     10.08 o 
   2  -6  10        0.18       -7.54      7.74 o 
   3  -6  10       17.53      -10.41     10.86 o 
  -3  -5  10        9.53        9.99     11.87 o 
  -2  -5  10        0.75        1.56     10.78 o 
  -1  -5  10        9.78       -3.18     10.07 o 
   0  -5  10        0.00        5.00     11.40 o 
   1  -5  10        2.79        3.96     12.42 o 
   2  -5  10        4.05       15.30      8.11 o 
   4  -5  10        0.49        0.73      8.56 o 
  -4  -4  10        2.06       -0.67     10.50 o 
  -3  -4  10       24.55       32.02      9.42 o 
  -2  -4  10        8.03        0.23      9.45 o 
  -1  -4  10       71.37       75.91     12.82 o 
   0  -4  10        0.00       -6.16      5.53 o 
   1  -4  10        0.43       -8.47      5.65 o 
   2  -4  10       22.81       32.32      8.46 o 
   3  -4  10        4.60        8.97      5.85 o 
   4  -4  10        7.55       -0.44      5.79 o 
   5  -4  10        6.33       -9.03      6.02 o 
  -4  -3  10        3.86      -14.89     10.26 o 
  -3  -3  10       46.01       61.19     12.91 o 
  -2  -3  10       24.16       25.61     18.14 o 
  -1  -3  10        1.95       -1.26     14.32 o 
   0  -3  10      120.56      117.72      6.25 o 
   1  -3  10       42.15       62.13     16.75 o 
   2  -3  10       15.16        5.69      4.04 o 
   3  -3  10        2.61        0.99      4.98 o 
   4  -3  10        0.92       -4.57      4.27 o 
   5  -3  10        0.08       17.09      6.30 o 
   6  -3  10       15.84       10.97      7.88 o 
  -4  -2  10        7.00       11.15      7.77 o 
  -3  -2  10       31.87       37.74      6.82 o 
  -2  -2  10       34.68       29.68      4.74 o 
  -1  -2  10       13.36       23.09      6.04 o 
   0  -2  10        3.40        7.83      4.36 o 
   1  -2  10        8.94        2.66      5.87 o 
   2  -2  10        0.33        1.39      3.63 o 
   3  -2  10       10.90       20.24      6.56 o 
   4  -2  10       28.84       28.85      4.79 o 
   5  -2  10        7.81       11.19      7.26 o 
   6  -2  10       31.32       34.33     13.16 o 
   7  -2  10        1.84       20.44     17.86 o 
  -5  -1  10        5.10       -9.91      8.41 o 
  -4  -1  10       11.90       12.93      7.67 o 
  -3  -1  10       12.97       23.15      9.17 o 
  -2  -1  10       65.07       72.48      6.45 o 
  -1  -1  10      113.65      122.45      6.60 o 
   0  -1  10        2.99       -3.46      4.53 o 
   1  -1  10      150.03      152.71     13.92 o 
   2  -1  10        5.17        5.74      3.00 o 
   3  -1  10        2.23       -0.17      4.33 o 
   4  -1  10       51.89       49.26      3.47 o 
   5  -1  10       17.75       22.47      7.58 o 
   6  -1  10       16.74       24.78      6.80 o 
   7  -1  10        9.49      -17.98     14.36 o 
  -5   0  10       12.83       17.40     11.48 o 
  -4   0  10       21.99       22.44     11.51 o 
  -3   0  10       11.40       19.91      4.22 o 
  -2   0  10       37.91       31.17      4.94 o 
  -1   0  10       89.35      102.32      7.79 o 
   0   0  10        8.23       25.24      7.90 o 
   1   0  10      218.65      199.06      8.17 o 
   2   0  10       15.62       18.08      3.02 o 
   3   0  10        7.60       14.67      4.61 o 
   4   0  10       30.97       33.08      2.88 o 
   5   0  10        2.59        9.43      3.83 o 
   6   0  10       10.39       12.44      3.80 o 
   7   0  10       12.35        7.62     10.94 o 
  -5   1  10       37.06       61.56     12.26 o 
  -4   1  10       20.41       24.84      7.22 o 
  -3   1  10        5.95       -0.52      7.69 o 
  -2   1  10        6.98       10.19      4.61 o 
  -1   1  10       41.64       48.00      5.37 o 
   0   1  10       97.30      103.46      6.06 o 
   1   1  10       34.08       33.88      3.07 o 
   2   1  10      276.18      289.80      7.77 o 
   3   1  10       98.15      104.18      6.14 o 
   4   1  10        3.94        7.00      2.12 o 
   5   1  10        0.38        0.90      4.56 o 
   6   1  10        7.34        1.43      6.28 o 
   7   1  10        1.24       -4.25      6.97 o 
  -5   2  10       10.68      -16.72     11.14 o 
  -4   2  10       17.91       28.10      6.38 o 
  -3   2  10        1.97        0.10      8.09 o 
  -2   2  10        0.01        2.42      4.75 o 
  -1   2  10        4.61        0.78      3.95 o 
   0   2  10      209.82      196.63     10.01 o 
   1   2  10       34.96       47.36      6.00 o 
   2   2  10      122.81      124.53      6.49 o 
   3   2  10       21.80       14.69      4.53 o 
   4   2  10        2.09        7.10      2.46 o 
   5   2  10        6.30        6.00      3.74 o 
   6   2  10        0.08        3.96      2.28 o 
   7   2  10       20.80       14.14      6.13 o 
  -5   3  10       14.91        0.92     15.57 o 
  -4   3  10       31.82       28.81     13.18 o 
  -3   3  10       30.28       25.63      4.47 o 
  -2   3  10      196.19      188.93     10.40 o 
  -1   3  10        2.16        5.42      2.95 o 
   0   3  10      138.16      131.16      8.36 o 
   1   3  10        0.09        1.74      3.67 o 
   2   3  10      380.74      384.22     11.30 o 
   3   3  10       39.85       62.31      6.96 o 
   4   3  10        1.79       -1.07      4.58 o 
   5   3  10       41.23       34.28      3.04 o 
   6   3  10        0.05        0.31      2.32 o 
   7   3  10        8.74        8.58      7.12 o 
  -5   4  10        7.78        9.52      9.28 o 
  -4   4  10        4.99       14.24      5.44 o 
  -3   4  10        8.22        0.86      6.45 o 
  -2   4  10      169.43      153.29      7.69 o 
  -1   4  10       32.77       35.02      5.74 o 
   0   4  10      156.50      155.21     12.90 o 
   1   4  10        6.46        2.59      4.61 o 
   2   4  10      151.41      140.50      7.16 o 
   3   4  10        8.93       10.19      3.58 o 
   4   4  10        0.08       -1.81      4.39 o 
   5   4  10       71.48       81.15      7.12 o 
   6   4  10        0.13        0.28      2.44 o 
   7   4  10        0.42        5.25      2.73 o 
   8   4  10        0.03      -15.37     12.13 o 
  -5   5  10       16.27       18.03     18.81 o 
  -4   5  10        9.02       14.36      7.42 o 
  -3   5  10       67.74       63.55      4.33 o 
  -2   5  10      182.06      187.77      8.47 o 
  -1   5  10      199.78      178.79     21.44 o 
   0   5  10       24.17       18.24      5.32 o 
   1   5  10      123.80      139.02      8.39 o 
   2   5  10        0.21        0.71      6.17 o 
   3   5  10      129.45      122.85      9.40 o 
   4   5  10        2.05       -0.65      5.39 o 
   5   5  10       15.47       19.55      4.44 o 
   6   5  10       41.06       36.76      3.88 o 
   7   5  10        0.65       -2.72      3.04 o 
   8   5  10        0.98       25.30     11.73 o 
  -4   6  10        6.33       14.87      8.12 o 
  -3   6  10       48.32       47.89      7.26 o 
  -2   6  10       15.57       26.09      6.96 o 
  -1   6  10       14.25       15.55      5.81 o 
   0   6  10       32.50       22.27     11.93 o 
   1   6  10        4.73       11.41      6.62 o 
   2   6  10        0.48       -3.24      3.44 o 
   3   6  10       90.07       98.61      5.47 o 
   4   6  10       84.50       99.54      4.37 o 
   5   6  10       31.74       26.24      3.94 o 
   6   6  10       59.74       68.77      3.96 o 
   7   6  10       24.17       24.15      4.20 o 
   8   6  10        0.83       13.73      8.53 o 
  -4   7  10        0.51        1.24      8.19 o 
  -3   7  10        8.05       15.73     10.35 o 
  -2   7  10       17.57       10.99      7.02 o 
  -1   7  10        2.39        4.76     12.38 o 
   0   7  10      250.31      259.50     12.38 o 
   1   7  10      111.81      114.77     16.03 o 
   2   7  10        4.88       10.94      6.53 o 
   3   7  10        0.24        1.80      3.95 o 
   4   7  10        9.14       10.99      5.86 o 
   5   7  10       21.32       18.30      3.64 o 
   6   7  10        0.34        2.77      2.86 o 
   7   7  10        9.68       10.40      3.68 o 
   8   7  10        4.18      -14.60     11.24 o 
  -3   8  10        0.00      -18.91     12.61 o 
  -2   8  10       17.70       22.51     14.75 o 
  -1   8  10        2.23       -9.83     10.37 o 
   0   8  10        6.34       15.53      6.38 o 
   1   8  10       57.08       60.77      7.92 o 
   2   8  10       26.45       16.61      6.24 o 
   3   8  10        2.36       -5.17      5.32 o 
   4   8  10        9.71        7.25      3.90 o 
   5   8  10        9.86        6.54      4.08 o 
   6   8  10       13.02        6.03      3.59 o 
   7   8  10        2.83        2.03      5.42 o 
   8   8  10        2.84       22.61     11.80 o 
  -3   9  10       31.00       30.87     13.71 o 
  -2   9  10       12.92      -10.91      9.70 o 
  -1   9  10       25.24       20.24     11.65 o 
   0   9  10       11.53        3.88      9.30 o 
   1   9  10       36.38       48.64     17.48 o 
   2   9  10      113.12      116.30      9.05 o 
   3   9  10        6.50       11.66      4.69 o 
   4   9  10        1.49        4.50      4.40 o 
   5   9  10        6.58       11.32      6.13 o 
   6   9  10        0.05       -4.63      5.12 o 
   7   9  10        4.59        9.63      6.07 o 
   8   9  10       15.84       60.56     13.91 o 
  -2  10  10       24.07       38.77     14.17 o 
  -1  10  10       28.39       24.19     12.54 o 
   0  10  10        5.10        4.92     10.75 o 
   1  10  10       25.28       18.92      8.38 o 
   2  10  10        5.32       -4.07      6.83 o 
   3  10  10        0.00        3.90      8.72 o 
   4  10  10        0.00       -5.14      6.71 o 
   5  10  10        5.92       11.89      6.04 o 
   6  10  10       17.13       11.25      5.01 o 
   7  10  10        3.76        9.36      8.54 o 
  -1  11  10       12.99        6.02      9.56 o 
   0  11  10        1.35        7.74     10.04 o 
   1  11  10        5.72        9.25     10.93 o 
   3  11  10        8.48       10.02      4.06 o 
   4  11  10        0.13       -4.10      3.88 o 
   5  11  10        1.44        7.95     10.36 o 
   6  11  10        4.21        7.12      6.25 o 
   7  11  10        0.20      -11.28      7.52 o 
   1  12  10       13.03       36.44     10.47 o 
   2  12  10        0.53       -9.93      8.72 o 
   4  12  10        0.03       16.41      8.43 o 
   5  12  10        0.78       -0.07      6.38 o 
   6  12  10        0.96       21.02      8.91 o 
   4  13  10        0.50        9.83     10.38 o 
  -1  -5  11       26.88       24.71     12.41 o 
   0  -5  11       10.68       16.08     11.46 o 
   1  -5  11        8.53        3.78     10.43 o 
   2  -5  11        1.79        9.03     10.16 o 
   3  -5  11        6.92       13.16     10.79 o 
  -2  -4  11        0.09        7.62     10.53 o 
  -1  -4  11       44.71       55.21     12.79 o 
   0  -4  11        3.73        4.94      8.93 o 
   1  -4  11        1.00       29.65     10.60 o 
   2  -4  11       13.20       10.25      8.33 o 
   3  -4  11        6.32       -0.84      8.78 o 
   4  -4  11        0.87       -2.23     10.87 o 
  -2  -3  11        7.32       32.44     11.78 o 
  -1  -3  11       11.73       25.42      5.80 o 
   0  -3  11        1.37        4.50      8.77 o 
   1  -3  11        0.33       -0.89      4.95 o 
   2  -3  11        0.03       -6.88      4.59 o 
   3  -3  11       23.10       27.95     26.31 o 
   4  -3  11       10.84        2.37      5.39 o 
   5  -3  11        0.08        4.72      5.80 o 
  -4  -2  11        1.11       -4.09      8.60 o 
  -3  -2  11        0.63        5.39     10.30 o 
  -2  -2  11       17.28       23.82      8.06 o 
  -1  -2  11       30.90       32.32      7.53 o 
   0  -2  11       33.86       35.33      7.99 o 
   1  -2  11        1.29       -8.60      5.74 o 
   2  -2  11        0.04       12.40      8.70 o 
   3  -2  11       70.01       88.44      9.76 o 
   4  -2  11        4.78        0.22     11.02 o 
   5  -2  11       17.75       27.13      6.08 o 
   6  -2  11       22.98       36.76      9.74 o 
  -4  -1  11        2.24        9.50      8.33 o 
  -3  -1  11        0.22       -5.75      9.35 o 
  -2  -1  11       41.93       44.35      6.48 o 
  -1  -1  11       25.09       30.58     16.42 o 
   0  -1  11        0.04        5.83      4.32 o 
   1  -1  11      127.76      159.61     11.33 o 
   2  -1  11        4.23        4.33      3.61 o 
   3  -1  11       53.43       55.31      7.84 o 
   4  -1  11        0.85       11.72      8.79 o 
   5  -1  11       36.49       26.56      4.63 o 
   6  -1  11        5.88       25.00      9.35 o 
  -4   0  11        2.18        2.05      9.79 o 
  -3   0  11        1.73       -8.10      5.40 o 
  -2   0  11       30.53       43.12     10.94 o 
  -1   0  11       20.47       31.05      5.38 o 
   0   0  11        1.56        9.06      4.59 o 
   1   0  11      109.92      123.12      7.00 o 
   2   0  11        1.84        5.26      3.03 o 
   3   0  11        2.10       12.17      4.50 o 
   4   0  11        5.30        4.38      4.24 o 
   5   0  11       18.68       30.23      4.26 o 
   6   0  11        2.39        9.67     15.36 o 
   7   0  11        2.39        8.72     13.57 o 
  -4   1  11       14.94       14.81     11.14 o 
  -3   1  11        0.45        1.96      4.98 o 
  -2   1  11       33.83       32.61     12.89 o 
  -1   1  11       31.88       38.04     10.37 o 
   0   1  11       30.71       28.01      2.98 o 
   1   1  11       58.67       52.96      8.93 o 
   2   1  11       12.40        7.74      4.85 o 
   3   1  11        7.63        8.68      3.57 o 
   4   1  11        1.91        2.84      2.23 o 
   5   1  11        5.15        6.69      2.95 o 
   6   1  11       28.39       34.84      4.65 o 
   7   1  11        0.82       -4.01      6.75 o 
  -4   2  11       33.76       40.14      9.90 o 
  -3   2  11       10.06       10.60      6.14 o 
  -2   2  11        7.28        7.81      6.79 o 
  -1   2  11       12.62       10.37      2.58 o 
   0   2  11       95.13       94.41     10.69 o 
   1   2  11       17.85        5.42      9.87 o 
   2   2  11      105.06      100.67      4.70 o 
   3   2  11       25.54       27.04      3.07 o 
   4   2  11       29.61       30.51      3.27 o 
   5   2  11        2.95        2.05      3.27 o 
   6   2  11       18.87       15.04      4.07 o 
   7   2  11       10.43       -2.33      5.05 o 
  -4   3  11       75.64       82.35     10.98 o 
  -3   3  11       25.12       36.58      5.22 o 
  -2   3  11       49.34       37.46      7.58 o 
  -1   3  11        0.84        7.29      7.32 o 
   0   3  11      188.38      177.31      8.69 o 
   1   3  11       11.68        8.15      4.78 o 
   2   3  11      139.13      152.10      7.77 o 
   3   3  11      131.64      135.81      7.14 o 
   4   3  11       40.55       46.55      7.15 o 
   5   3  11        2.08       -3.12      3.28 o 
   6   3  11        7.87        2.50      2.96 o 
   7   3  11       15.58       18.98      9.37 o 
   8   3  11        2.09        0.17     13.12 o 
  -4   4  11       71.87       72.86      8.73 o 
  -3   4  11        8.05        8.14      6.40 o 
  -2   4  11       53.48       54.62      4.94 o 
  -1   4  11        0.80       -2.98      4.65 o 
   0   4  11       16.32       20.93      6.04 o 
   1   4  11       87.18      108.22      8.84 o 
   2   4  11      188.30      192.34     17.14 o 
   3   4  11      244.86      240.33      9.16 o 
   4   4  11       14.66       11.88      3.28 o 
   5   4  11        9.28        6.41      3.06 o 
   6   4  11        0.01        4.48      6.36 o 
   7   4  11        4.22       14.38     16.55 o 
   8   4  11        2.18       12.51      7.60 o 
  -4   5  11       54.21       79.88     16.20 o 
  -3   5  11        1.02       -4.06      5.82 o 
  -2   5  11       40.75       36.72      6.64 o 
  -1   5  11       78.05       81.27      7.88 o 
   0   5  11        0.19        5.63      7.76 o 
   1   5  11       26.02       14.50      5.26 o 
   2   5  11       75.86       75.23      5.75 o 
   3   5  11      174.12      172.65      7.86 o 
   4   5  11        9.27       17.10      4.12 o 
   5   5  11        0.02        0.75      3.39 o 
   6   5  11       66.96       73.01      8.30 o 
   7   5  11        0.87        6.85      3.86 o 
   8   5  11        7.18       28.66     12.54 o 
  -4   6  11       12.86       16.83      8.16 o 
  -3   6  11        0.01       -0.39      9.96 o 
  -2   6  11       24.50       13.39      6.43 o 
  -1   6  11      123.17      143.04     10.11 o 
   0   6  11       16.49       17.79      8.04 o 
   1   6  11       16.05       10.78      9.92 o 
   2   6  11       59.92       66.21      4.48 o 
   3   6  11       76.14       61.00      7.20 o 
   4   6  11        9.42       15.29      3.45 o 
   5   6  11       10.53       24.24      7.17 o 
   6   6  11       17.84       13.54      6.02 o 
   7   6  11        3.22        6.17      4.73 o 
   8   6  11        0.57       -4.77     12.24 o 
  -3   7  11        3.59        0.96      7.42 o 
  -2   7  11       58.44       77.35     11.90 o 
  -1   7  11       62.80       56.31     12.22 o 
   0   7  11       32.63       26.09      7.47 o 
   1   7  11       23.29       31.36     12.94 o 
   2   7  11       17.25       25.04      5.51 o 
   3   7  11       13.44       13.22      2.93 o 
   4   7  11        0.19        4.29      2.94 o 
   5   7  11        2.74        2.97      6.54 o 
   6   7  11        7.39        4.84      3.22 o 
   7   7  11        0.04        3.64      3.89 o 
   8   7  11        0.00       -8.89     10.42 o 
  -3   8  11        1.06        4.42     20.67 o 
  -2   8  11       50.16       61.74      8.70 o 
  -1   8  11        6.63       26.94     11.52 o 
   0   8  11        3.37       -4.83      9.78 o 
   1   8  11       21.66       19.27     13.85 o 
   2   8  11        0.12       -6.92      5.33 o 
   3   8  11        0.92       17.38      8.83 o 
   4   8  11        2.76       -3.17      6.46 o 
   5   8  11        0.08       -1.30      3.83 o 
   6   8  11       13.57       12.05      6.25 o 
   7   8  11        7.78       -1.23      6.78 o 
   8   8  11        0.10       23.87     12.80 o 
  -2   9  11       49.55       66.39      9.39 o 
  -1   9  11        2.80        2.88     10.77 o 
   0   9  11        0.23       -3.75     10.50 o 
   1   9  11       46.18       46.73      9.60 o 
   2   9  11        1.35        2.99      6.78 o 
   3   9  11        0.00        7.21     14.10 o 
   4   9  11        6.27       -0.74      5.30 o 
   5   9  11        9.80        9.77      3.20 o 
   6   9  11        2.58        2.88      4.80 o 
   7   9  11        1.27       -4.21      6.28 o 
  -2  10  11        0.01        6.96     13.95 o 
  -1  10  11        0.66       16.58     11.90 o 
   0  10  11       12.06       14.19     11.52 o 
   1  10  11       30.33       38.81     12.43 o 
   2  10  11        1.56      -16.66     11.11 o 
   3  10  11        3.77        4.52     11.23 o 
   4  10  11        0.43       -0.97      4.97 o 
   5  10  11       23.08       21.40     11.74 o 
   6  10  11        1.25       -9.17      6.84 o 
   7  10  11        1.81       -4.72      6.54 o 
   0  11  11       11.29       -4.16     11.31 o 
   1  11  11        0.00       -4.79     10.94 o 
   2  11  11        2.03        9.38      8.47 o 
   3  11  11        8.39        6.50      6.86 o 
   4  11  11        0.07        4.72      8.80 o 
   5  11  11        2.07        1.82     29.33 o 
   6  11  11        0.48       -9.93      6.62 o 
   2  12  11        2.52       -1.40     11.84 o 
   3  12  11        4.52       -1.12     11.49 o 
   4  12  11        5.32        7.85      8.05 o 
   5  12  11        1.14      -15.46     12.99 o 
   0  -4  12        0.18       -7.56     11.34 o 
   1  -4  12        2.68       13.41     11.05 o 
   2  -4  12        0.25       -8.25     11.54 o 
   3  -4  12        2.19       -2.03     10.38 o 
  -1  -3  12        0.50      -17.74     11.83 o 
   0  -3  12        5.58        0.14      9.91 o 
   1  -3  12       62.35       34.62     11.87 o 
   2  -3  12        7.91       -1.88      7.45 o 
   3  -3  12        0.02       11.29     10.50 o 
   4  -3  12        9.39       -5.05      5.80 o 
  -2  -2  12        1.19       14.82     11.11 o 
  -1  -2  12        2.05       -9.10      6.07 o 
   0  -2  12       23.61       15.78      6.78 o 
   1  -2  12       26.53       45.33     16.54 o 
   2  -2  12        7.84       10.03      6.62 o 
   3  -2  12       28.87       23.36      5.45 o 
   4  -2  12        9.78        4.12      4.13 o 
   5  -2  12        0.40        1.35     17.71 o 
  -3  -1  12        6.32        4.21     11.75 o 
  -2  -1  12        1.36       -4.21      5.65 o 
  -1  -1  12        6.37        0.96      5.63 o 
   0  -1  12       25.47       17.21      6.01 o 
   1  -1  12        5.37        3.48      4.35 o 
   2  -1  12        2.27        6.46      9.96 o 
   3  -1  12       21.38       12.20      4.40 o 
   4  -1  12        5.97       25.42     11.87 o 
   5  -1  12        0.15       -2.07      8.80 o 
   6  -1  12        0.71        1.45     10.72 o 
  -3   0  12        0.99       20.62     12.03 o 
  -2   0  12       10.27       10.42     10.80 o 
  -1   0  12        6.67        3.36     16.85 o 
   0   0  12       22.38       38.67      9.07 o 
   1   0  12        0.22       -1.73      6.53 o 
   2   0  12        1.36        5.47      3.47 o 
   3   0  12        3.71        9.71      3.91 o 
   4   0  12       17.03       10.55      4.26 o 
   5   0  12        0.01        1.06     10.75 o 
  -3   1  12        0.07       -3.38     14.43 o 
  -2   1  12       40.12       46.29      7.13 o 
  -1   1  12       62.65       49.72      7.66 o 
   0   1  12       12.36        7.13      6.45 o 
   1   1  12        6.78        2.10      3.13 o 
   2   1  12       19.38       15.37      3.65 o 
   3   1  12        3.43        1.65      6.53 o 
   4   1  12       98.87       99.90     11.09 o 
   5   1  12        0.92        2.10      7.97 o 
   6   1  12       24.58       52.65      8.83 o 
   7   1  12        6.49       29.42     15.91 o 
  -4   2  12        2.03       14.91     11.92 o 
  -3   2  12       15.13       23.20     15.04 o 
  -2   2  12       10.12       24.44      9.33 o 
  -1   2  12       29.57       31.49     18.82 o 
   0   2  12       25.82       21.76      5.10 o 
   1   2  12       12.93       14.59      4.81 o 
   2   2  12       58.51       59.02      5.87 o 
   3   2  12       28.37       25.32      4.37 o 
   4   2  12       54.61       55.45      5.64 o 
   5   2  12       23.68       18.79      5.37 o 
   6   2  12       35.86       40.24      4.80 o 
   7   2  12        1.26      -14.36      9.58 o 
  -4   3  12        0.31       -4.86     10.94 o 
  -3   3  12       16.71      -11.11     10.05 o 
  -2   3  12        5.57       13.72      5.13 o 
  -1   3  12       77.67       81.43      8.93 o 
   0   3  12        6.25       -0.83      2.77 o 
   1   3  12       13.74        5.87      5.04 o 
   2   3  12      108.57      131.29     13.71 o 
   3   3  12       59.53       70.86      9.21 o 
   4   3  12       77.95       69.48      8.35 o 
   5   3  12       22.73       31.26      3.53 o 
   6   3  12       11.71        9.71      4.00 o 
   7   3  12        1.94       -7.11      7.95 o 
  -3   4  12       27.93       22.84     11.70 o 
  -2   4  12        2.64        7.11      4.25 o 
  -1   4  12        7.10        4.06      4.13 o 
   0   4  12        4.77       11.21      5.99 o 
   1   4  12       75.39       94.94      9.42 o 
   2   4  12       23.81       16.46     10.31 o 
   3   4  12       29.73       48.70     11.02 o 
   4   4  12        0.11       -1.92      6.94 o 
   5   4  12       38.65       41.56      3.91 o 
   6   4  12        1.71       -5.87      3.92 o 
   7   4  12        4.84       11.57      6.16 o 
  -3   5  12       12.87       27.04     15.49 o 
  -2   5  12        4.95       -1.35      4.62 o 
  -1   5  12        0.34       10.50      7.14 o 
   0   5  12        0.55       10.29      7.27 o 
   1   5  12      408.15      411.83     21.09 o 
   2   5  12       13.89       16.28      5.46 o 
   3   5  12        0.19       -8.76      6.78 o 
   4   5  12       57.78       53.41      4.99 o 
   5   5  12        0.71       -6.31      4.49 o 
   6   5  12        4.99        3.59     15.75 o 
   7   5  12        2.54      -13.19     12.00 o 
   8   5  12        2.56        4.06     27.19 o 
  -3   6  12       59.35       68.65      9.41 o 
  -2   6  12        3.35        3.81      6.54 o 
  -1   6  12       35.95       24.74      9.18 o 
   0   6  12        0.49       -4.74      4.78 o 
   1   6  12        8.50       14.89      3.47 o 
   2   6  12       47.67       46.90      6.44 o 
   3   6  12       12.57       20.28     15.06 o 
   4   6  12       55.77       58.17      9.61 o 
   5   6  12        0.09       11.61      5.64 o 
   6   6  12        0.27       -8.83      6.72 o 
   7   6  12        7.75        2.65      6.56 o 
  -3   7  12       18.05       -5.93      8.71 o 
  -2   7  12        0.54        4.77      7.64 o 
  -1   7  12       62.00       63.53     11.00 o 
   0   7  12        3.21       -3.39      7.16 o 
   1   7  12       21.09       11.98      3.21 o 
   2   7  12       11.13       19.55      7.77 o 
   3   7  12        5.27        4.05      5.50 o 
   4   7  12       36.30       27.67      5.24 o 
   5   7  12        3.25        2.89     10.44 o 
   6   7  12        9.49        1.37      6.69 o 
   7   7  12        0.14      -13.06      8.71 o 
  -2   8  12        0.41       18.00     17.21 o 
  -1   8  12       56.92       76.61     14.13 o 
   0   8  12        1.53       -5.69     10.78 o 
   1   8  12       11.08       15.46      9.21 o 
   2   8  12        0.63       14.80     15.67 o 
   3   8  12        1.64       -2.02      5.17 o 
   4   8  12       72.00       62.10      4.89 o 
   5   8  12        0.06        4.91      6.99 o 
   6   8  12        5.72        7.11      6.22 o 
   7   8  12       12.39        3.49     10.45 o 
  -2   9  12        2.34       58.22     14.40 o 
  -1   9  12       74.07      105.53     16.71 o 
   0   9  12        4.29       -5.17     11.34 o 
   1   9  12       12.90       28.71      9.15 o 
   2   9  12        0.23       -9.98      6.65 o 
   3   9  12        3.35       17.15      6.59 o 
   4   9  12       58.54       68.41     16.39 o 
   5   9  12        4.52        3.87      5.03 o 
   6   9  12        1.34       -1.81      8.92 o 
   7   9  12        6.76       13.32      5.57 o 
   0  10  12        1.77       17.02     11.26 o 
   2  10  12        2.40       -6.66     11.05 o 
   3  10  12        2.16       26.16     13.15 o 
   4  10  12        0.68       -5.73     13.37 o 
   5  10  12        6.02        4.74      9.77 o 
   6  10  12        1.99       10.77      7.24 o 
   1  11  12        2.05        4.38      8.64 o 
   2  11  12       14.64       -3.58     11.10 o 
   3  11  12        0.63      -13.81      9.21 o 
   4  11  12        1.04       11.31      9.17 o 
   5  11  12        0.18       -3.25     13.60 o 
   3  12  12        0.56        2.69      9.68 o 
   4  12  12        8.82       16.99      9.42 o 
   2  -3  13        4.54       69.44     14.83 o 
   0  -2  13        3.43       -8.81      7.19 o 
   1  -2  13        2.68       -5.10     19.75 o 
   2  -2  13        0.51       16.63      7.72 o 
   3  -2  13        2.18       -4.54      6.57 o 
   4  -2  13        3.24       -5.58     17.91 o 
  -1  -1  13        1.80        3.63      6.23 o 
   0  -1  13       15.88       27.98      7.62 o 
   1  -1  13        4.02       15.33      6.89 o 
   2  -1  13       18.35       25.11     10.85 o 
   3  -1  13        4.78        4.76      5.60 o 
   4  -1  13        1.00       -0.13     10.51 o 
   5  -1  13        4.22       -1.28      6.54 o 
  -2   0  13        7.83        1.78      6.62 o 
  -1   0  13        0.68       15.02      5.88 o 
   0   0  13       30.41       50.33     10.04 o 
   1   0  13        2.13        1.36      8.43 o 
   2   0  13       13.58        7.13      7.55 o 
   3   0  13        0.69       -3.44      4.89 o 
   4   0  13        8.58        2.97      5.34 o 
   5   0  13        9.23       10.69      7.44 o 
  -2   1  13        4.51       -4.37      6.73 o 
  -1   1  13       21.38        3.53      6.33 o 
   0   1  13       16.60       24.41      9.92 o 
   1   1  13        9.85        5.03      2.82 o 
   2   1  13        0.10        1.57      3.67 o 
   3   1  13       12.35       19.61      5.32 o 
   4   1  13       22.56       41.42      5.76 o 
   5   1  13        1.71        5.60      8.14 o 
  -2   2  13        5.15        6.55      7.03 o 
  -1   2  13       16.31       24.08     11.18 o 
   0   2  13        4.26        4.74     12.80 o 
   1   2  13       26.67        9.28      6.52 o 
   2   2  13        7.59        2.96      6.24 o 
   3   2  13        5.61        9.27      4.73 o 
   4   2  13        6.81        1.19      7.18 o 
   5   2  13        0.82        7.29      6.41 o 
   6   2  13        3.64       -2.57     18.75 o 
  -3   3  13        0.24       -9.87      7.26 o 
  -2   3  13        4.93        8.76     20.19 o 
  -1   3  13       39.77       52.76     12.50 o 
   0   3  13       55.27       56.15     12.66 o 
   1   3  13       23.33       23.34      6.15 o 
   2   3  13       16.71       17.31      5.60 o 
   3   3  13       49.78       51.60     12.47 o 
   4   3  13        1.18       10.08      5.02 o 
   5   3  13        0.22       -2.12      8.87 o 
   6   3  13        0.17        1.98      5.10 o 
   7   3  13       12.76       19.21     22.17 o 
  -3   4  13        3.11       25.29     12.99 o 
  -2   4  13        0.16       -3.61      7.39 o 
  -1   4  13       21.88       17.26      4.38 o 
   0   4  13       26.48       36.19      7.68 o 
   1   4  13        3.91       23.08      6.36 o 
   2   4  13       38.29       36.70     11.09 o 
   3   4  13       91.62      101.92      7.68 o 
   4   4  13       25.12       15.99      9.05 o 
   5   4  13        3.80       -1.23      6.12 o 
   6   4  13        2.46        2.65      5.01 o 
   7   4  13        3.15       -6.92     12.70 o 
  -2   5  13        0.10       -7.38     19.14 o 
  -1   5  13       12.56       28.13     10.37 o 
   0   5  13       20.56       21.67      5.55 o 
   1   5  13       18.80        1.37     10.28 o 
   2   5  13       26.77       30.96      5.65 o 
   3   5  13       17.23       14.90      5.35 o 
   4   5  13       37.11       24.55      4.46 o 
   5   5  13        6.29        8.66      3.95 o 
   6   5  13        3.29       -0.49      5.35 o 
   7   5  13        8.52        0.56     12.39 o 
  -2   6  13       16.60       17.40     15.90 o 
  -1   6  13        2.17       10.18      6.67 o 
   0   6  13       18.64        4.48     20.13 o 
   1   6  13        5.25       15.24      5.01 o 
   2   6  13        0.58        4.51     12.87 o 
   3   6  13       23.60       25.67      4.06 o 
   4   6  13        5.68        5.21     10.11 o 
   5   6  13        0.03        2.78      4.74 o 
   6   6  13        6.57       16.33      7.64 o 
   7   6  13        8.39       25.28     26.31 o 
  -2   7  13        4.05        6.30      7.03 o 
  -1   7  13       18.96       24.88     11.77 o 
   0   7  13       15.46       21.49      8.48 o 
   1   7  13       36.55       28.56      8.19 o 
   2   7  13       26.98       32.14     11.47 o 
   3   7  13       50.26       40.06      8.96 o 
   4   7  13       31.18       28.69      7.46 o 
   5   7  13        2.23        5.03      6.14 o 
   6   7  13        7.37       -3.84      7.44 o 
   7   7  13        0.76        6.84     22.18 o 
  -1   8  13       17.02       40.02     19.95 o 
   0   8  13        0.01        6.27      8.11 o 
   1   8  13        3.75       17.16      8.28 o 
   2   8  13        3.41       -9.94      8.33 o 
   3   8  13        1.48        4.41      7.06 o 
   4   8  13       34.45       22.25     11.43 o 
   5   8  13        4.74      -17.55     11.70 o 
   6   8  13        2.81       -6.09      5.97 o 
   7   8  13       10.25       22.51      9.10 o 
   0   9  13        5.41       -8.66     12.58 o 
   1   9  13        0.12       -4.78      6.76 o 
   2   9  13        4.38       -0.32      7.93 o 
   3   9  13        0.10       -4.74     16.56 o 
   4   9  13       10.18       -6.38      7.58 o 
   5   9  13        3.36        3.72     12.03 o 
   6   9  13        0.17        0.83      5.89 o 
   1  10  13        0.69      -16.96     12.37 o 
   2  10  13        1.72       -7.25      8.59 o 
   3  10  13        0.00       -3.54     21.57 o 
   4  10  13        0.47        6.73      6.88 o 
   5  10  13        5.12       19.18     16.78 o 
   2  11  13        5.94       31.50     14.90 o 
   3  11  13        2.73        6.08     35.74 o 
   4  11  13        0.16        0.93     11.33 o 
   0  -1  14        2.54       24.32      8.63 o 
   1  -1  14        0.63       -3.15      7.91 o 
   2  -1  14       17.44       -1.28      6.93 o 
   3  -1  14        0.97        3.21     20.51 o 
  -1   0  14        7.28       10.01     10.31 o 
   0   0  14        2.42       -4.96      8.46 o 
   1   0  14        5.87       15.84     11.61 o 
   2   0  14       22.76       24.86      7.27 o 
   3   0  14        0.08       -3.60      8.59 o 
   4   0  14        1.68        0.77      7.40 o 
  -1   1  14        4.13        8.44     11.28 o 
   0   1  14        9.40        4.09      6.15 o 
   1   1  14        9.49       14.15      6.30 o 
   2   1  14       14.19       -7.91      6.37 o 
   3   1  14        2.94       12.47     11.64 o 
   4   1  14        0.01       -4.00      7.72 o 
   5   1  14       13.32       12.49     13.67 o 
  -1   2  14        2.76        0.27      7.63 o 
   0   2  14        0.00        9.58      9.23 o 
   1   2  14       42.64       66.69     18.30 o 
   2   2  14       15.04       35.05     15.73 o 
   3   2  14        6.61       13.89     12.31 o 
   4   2  14        2.05        4.19      7.27 o 
   5   2  14       35.39       37.36      8.53 o 
  -2   3  14        2.40        1.73     10.85 o 
  -1   3  14        0.95       -1.58      7.95 o 
   0   3  14        3.06       15.93      9.31 o 
   1   3  14       29.57       35.64      8.29 o 
   2   3  14        0.10        3.11      6.57 o 
   3   3  14        0.69        5.78     14.02 o 
   4   3  14        3.05       -0.75      5.96 o 
   5   3  14       40.11       33.59     10.94 o 
  -2   4  14        0.37      -18.69     12.46 o 
  -1   4  14        6.79       13.65      7.16 o 
   0   4  14        6.40        3.47      6.44 o 
   1   4  14        8.80        9.96      7.53 o 
   2   4  14        7.74        6.74     10.72 o 
   3   4  14        0.00       -3.40     10.14 o 
   4   4  14        3.75        3.54      9.56 o 
   5   4  14       26.53       30.18     17.55 o 
   6   4  14        0.14       10.30     11.58 o 
  -1   5  14        4.79       17.98      7.37 o 
   0   5  14       18.39       31.73      7.78 o 
   1   5  14        2.02       24.88      8.33 o 
   2   5  14       10.01       13.05      7.28 o 
   3   5  14        0.21        3.05      8.54 o 
   4   5  14        0.22        5.80      6.42 o 
   5   5  14       10.95        7.47     12.63 o 
   6   5  14        0.03        4.13     17.02 o 
  -1   6  14        0.22       -2.65     12.39 o 
   0   6  14       24.69       31.96     13.06 o 
   1   6  14        0.42       -5.42      7.15 o 
   2   6  14        2.28       20.79     13.30 o 
   3   6  14      105.24      113.44      7.87 o 
   4   6  14        4.68       -0.27      4.66 o 
   5   6  14        6.12       13.53      9.82 o 
   6   6  14        0.96       -4.41      7.03 o 
  -1   7  14        0.32       -7.04     10.19 o 
   0   7  14       13.90        3.88      7.15 o 
   1   7  14        0.18       -3.89      7.64 o 
   2   7  14        0.01       -2.62      7.93 o 
   3   7  14       45.67       61.71      8.41 o 
   4   7  14        6.10       12.54      9.57 o 
   5   7  14        5.30       -2.10      9.78 o 
   6   7  14        0.75        8.17      6.36 o 
   0   8  14        1.62        4.59     11.28 o 
   1   8  14        3.63       -2.88      8.00 o 
   2   8  14       11.93       11.50     11.78 o 
   3   8  14       18.57       18.09     23.02 o 
   4   8  14        0.02        8.32     11.08 o 
   5   8  14       11.05        5.87     11.37 o 
   6   8  14        0.88       11.03      7.41 o 
   1   9  14       22.66       23.88      9.12 o 
   2   9  14       25.17       16.70      6.88 o 
   3   9  14        1.19        4.71     23.64 o 
   4   9  14        2.33        9.12      9.62 o 
   5   9  14        7.56       -4.19     16.41 o 
   3  10  14        0.93       -6.87      7.79 o 
   4  10  14        2.39       -6.40      7.89 o 
   1   1  15        1.57       -2.64     12.55 o 
   2   1  15        2.63       -7.18      7.26 o 
   3   1  15        3.25        2.22      7.94 o 
   1   2  15        6.01        6.13      8.01 o 
   2   2  15        3.94       -7.80     23.21 o 
   3   2  15        7.91       -9.30      6.95 o 
   4   2  15        0.04       11.63     16.43 o 
   0   3  15        0.03       11.76     12.30 o 
   1   3  15        3.17        2.18      9.45 o 
   2   3  15        0.45       10.12      8.66 o 
   3   3  15       10.38        7.86      8.38 o 
   4   3  15        0.77       -0.76      8.28 o 
   0   4  15        3.81      -14.91     12.24 o 
   1   4  15        3.61       -6.18     15.59 o 
   2   4  15        4.22       -6.99     15.67 o 
   3   4  15        8.71        2.50     11.03 o 
   4   4  15        0.04       -1.14     11.30 o 
   5   4  15        0.06        8.12      8.70 o 
   0   5  15        9.84        5.60     12.24 o 
   1   5  15        2.19       -9.92      7.03 o 
   2   5  15       31.86       25.48      8.28 o 
   3   5  15        0.01       -0.72     20.85 o 
   4   5  15        0.86       12.99      7.31 o 
   5   5  15       12.58       -6.01      8.01 o 
   0   6  15        9.00       25.13     13.52 o 
   1   6  15        9.02       19.59      9.31 o 
   2   6  15        5.05       21.85      8.30 o 
   3   6  15       26.65       13.74     21.12 o 
   4   6  15        0.71       -3.15     11.01 o 
   5   6  15        6.79       10.50      9.36 o 
   1   7  15       22.09       19.49     12.05 o 
   2   7  15        0.18        7.33     17.74 o 
   3   7  15        0.35       -1.78      7.12 o 
   4   7  15        0.33        1.07      7.59 o 
   5   7  15        0.10       12.93     10.68 o 
   2   8  15        8.96       13.30      6.89 o 
   3   8  15        0.30        1.26      7.53 o 
   4   8  15       13.79       42.46     13.45 o 
                                                 
